# Supplementary material for: Sustainable development pathways for energies in Yangtze River Delta urban agglomeration
Source: Sci Rep. 2023 Oct 24;13:18135. doi: 10.1038/s41598-023-44727-x (PMC10598035; doi:10.1038/s41598-023-44727-x)
Supplement: Supplementary file 2 — Supplementary Information 2. [file 41598_2023_44727_MOESM2_ESM.xlsx]

## Sheet: TransportationSector
High Technology scenario
AnnualSalesbyPowertrain
	2020	2021	2022	2023	2024	2025	2026	2027	2028	2029	2030	2031	2032	2033	2034	2035
Conventional Gasoline	3.18211e+06	3.02577e+06	2.76679e+06	2.62706e+06	2.55931e+06	2.54394e+06	2.38576e+06	2.27976e+06	2.22045e+06	2.13988e+06	1.95863e+06	1.8368e+06	1.74796e+06	1.67073e+06	1.67403e+06	1.68819e+06
Hybrid Gasoline	183726	165468	152377	196450	195041	191193	159383	185714	191099	156340	158355	195662	190314	154495	158032	194679
Conventional Diesel	48035.8	43764.4	39936.2	39831	29121.5	28284.4	26309.6	25727.3	26920	27120.9	27503.1	27726.6	27996.9	29080.1	30079.6	30329.7
PHEV	258526	450021	658397	630917	777119	739849	712702	695015	751879	779838	860770	772516	735184	749569	710857	709839
BEV	580146	638911	670255	745696	787411	884084	1.15012e+06	1.28899e+06	1.26495e+06	1.3748e+06	1.47972e+06	1.694e+06	1.904e+06	2.09996e+06	2.22951e+06	2.26458e+06
CNG	17582	15913.6	14589.9	25205.6	25139.4	24646.6	24176.4	32643.6	33756.8	34009.5	34591.9	46801	48535.1	51234.8	53988.5	67755.1
Hydrogen	2508.07	3697.65	4965.25	10100.8	14001.6	17953.6	21668	25382.4	29096.8	33018	38133.1	46481.4	50634.3	55491	61155.7	72407.8
Annual Lifecycle CO2 Emission(MMT)
	2020	2021	2022	2023	2024	2025	2026	2027	2028	2029	2030	2031	2032	2033	2034	2035
Hydrogen	0.0180469	0.0219545	0.0290039	0.0548686	0.0883254	0.116317	0.156826	0.169802	0.213733	0.256631	0.317572	0.385588	0.438788	0.503343	0.555751	0.644272
Cng	0.214073	0.253652	0.280728	0.379719	0.459975	0.512921	0.577246	0.689649	0.809321	0.89393	1.02994	1.19151	1.32656	1.50418	1.65635	1.86263
BEV	1.46347	2.2558	3.56391	4.25659	5.05969	6.14519	8.33844	10.0403	6.17255	7.57571	8.63825	12.5633	16.5976	20.329	23.7742	24.8753
PHEV	2.977	5.25698	8.82369	10.4649	13.2072	15.3594	14.0013	15.1723	21.0408	25.9127	31.1397	28.5367	27.4717	30.49	30.2071	38.4897
Conventional Diesel	3.031	2.92991	2.78008	2.97469	2.21871	2.84767	3.04524	2.94803	2.87618	2.79639	2.91756	2.94043	2.88545	3.31435	3.61101	3.60153
Hybrid Gasoline	6.28549	6.15394	5.92714	6.82843	7.09174	7.00624	6.66186	7.14141	8.06322	6.69443	7.44947	8.12866	9.88791	8.09869	8.15423	8.86526
Conventional Gasoline	398.564	388.746	357.941	349.267	339.293	322.911	339.901	326.629	300.029	274.591	257.983	239.713	221.6	204.155	196.594	194.408
Low Technology scenario
AnnualSalesbyPowertrain
	2020	2021	2022	2023	2024	2025	2026	2027	2028	2029	2030	2031	2032	2033	2034	2035
Conventional Gasoline	3.51494e+06	3.37706e+06	3.26177e+06	3.10131e+06	3.01124e+06	3.01068e+06	2.63944e+06	2.58233e+06	2.59282e+06	2.58952e+06	2.45744e+06	2.38559e+06	2.34456e+06	2.31942e+06	2.302e+06	2.25506e+06
Hybrid Gasoline	190537	183044	181482	212630	211328	217390	194388	216581	200653	200340	182919	209703	166677	163891	165230	187186
Conventional Diesel	50180.6	48784.1	48136.2	45672.8	45368.6	34066.7	29045.7	28651	30013.5	30312.8	28557.7	27595.4	27408.5	23767	21559.8	20788.3
PHEV	281638	499610	579028	598819	783313	741790	1.00618e+06	1.02997e+06	1.01893e+06	912051	950280	930827	916105	819761	782168	570304
BEV	641984	646509	641612	701527	728727	768142	827684	853692	945516	1.0596e+06	1.16018e+06	1.22637e+06	1.33873e+06	1.49405e+06	1.61547e+06	1.85431e+06
CNG	17257.8	16687	16554.2	27246.1	27187.4	27999.2	27677.8	36194.3	35991.6	36348.9	34752.9	45168.3	46124.5	46489.5	47817.1	58216.9
Hydrogen	3368.53	6205.35	9454.52	15578.5	18692.8	24624.8	28065.3	39147.3	43816	49393.4	53323.5	61269.1	65692.3	68831.6	74477.8	81918.9
Annual Lifecycle CO2 Emission(MMT)
	2020	2021	2022	2023	2024	2025	2026	2027	2028	2029	2030	2031	2032	2033	2034	2035
Hydrogen	0.0242383	0.0368438	0.0552274	0.0846246	0.117919	0.159539	0.203127	0.261886	0.321854	0.383909	0.444077	0.508261	0.569278	0.624352	0.676814	0.728899
Cng	0.210126	0.265978	0.318523	0.410459	0.497447	0.582691	0.660848	0.764664	0.862902	0.955422	1.03474	1.14995	1.26068	1.36487	1.46701	1.60042
BEV	1.61946	2.28263	3.41161	4.00446	4.68259	5.33929	6.00078	6.64964	4.61381	5.83881	6.77285	9.0952	11.67	14.4634	17.2265	20.3687
PHEV	3.24314	5.83627	7.76	9.93245	13.3125	15.3997	19.7667	22.4845	28.514	30.3059	34.3779	34.3846	34.2322	33.3452	33.2374	30.9237
Conventional Diesel	3.16633	3.26596	3.35091	3.41097	3.45654	3.42983	3.36193	3.28306	3.20669	3.1255	3.02943	2.92652	2.8248	2.70881	2.58822	2.46853
Hybrid Gasoline	6.51848	6.80759	7.05927	7.39085	7.68394	7.96622	8.12498	8.32838	8.46632	8.57847	8.60502	8.71197	8.65986	8.59121	8.52562	8.52407
Conventional Gasoline	440.25	433.879	421.977	412.318	399.207	382.157	376.043	369.98	350.345	332.29	323.684	311.333	297.234	283.421	270.34	259.687
Low Technology&High Infrastructure scenario
AnnualSalesbyPowertrain
	2020	2021	2022	2023	2024	2025	2026	2027	2028	2029	2030	2031	2032	2033	2034	2035
Conventional Gasoline	3.52195e+06	3.38717e+06	3.26542e+06	3.11397e+06	3.01251e+06	3.02133e+06	2.64867e+06	2.58825e+06	2.57998e+06	2.57198e+06	2.42685e+06	2.35684e+06	2.3231e+06	2.28931e+06	2.27765e+06	2.23457e+06
Hybrid Gasoline	190917	183592	181685	213498	211417	218159	195068	217078	199659	198982	180642	207176	165152	161763	163483	185485
Conventional Diesel	50280.7	48930.1	48190.2	45859.1	45387.7	34187.2	29147.2	28716.8	29864.8	30107.4	28202.2	27262.9	27157.6	23458.5	21331.7	20599.4
PHEV	275533	485300	573273	581268	777813	721787	984338	1.00667e+06	1.00694e+06	902770	947442	926510	906238	814574	766795	553232
BEV	640554	649949	643425	705196	732831	776423	839320	870334	971888	1.08857e+06	1.19734e+06	1.26358e+06	1.37286e+06	1.53328e+06	1.65847e+06	1.89504e+06
CNG	17292.2	16736.9	16572.7	27357.2	27198.8	28098.2	27774.5	36277.4	35813.3	36102.7	34320.3	44624	45702.3	45886.1	47311.3	57687.8
Hydrogen	3375.25	6223.92	9465.11	15642.1	18700.7	24711.9	28163.4	39237.1	43598.9	49058.8	52659.7	60530.8	65091	67938.1	73690	81174.5
Annual Lifecycle CO2 Emission(MMT)
	2020	2021	2022	2023	2024	2025	2026	2027	2028	2029	2030	2031	2032	2033	2034	2035
Hydrogen	0.0242175	0.0367741	0.0550631	0.0842644	0.117175	0.158381	0.200685	0.258106	0.316278	0.376403	0.432543	0.49561	0.555199	0.609609	0.661481	0.712987
Cng	0.209946	0.265475	0.317575	0.408711	0.494307	0.578464	0.652903	0.753624	0.847952	0.936741	1.00786	1.12132	1.2295	1.33264	1.43377	1.56548
BEV	1.62553	2.29633	3.43976	4.04651	4.7423	5.41937	6.1178	6.80923	4.7453	6.02274	7.02684	9.41581	12.0551	14.9082	17.7174	20.9034
PHEV	3.25286	5.87128	7.82984	10.0516	13.5121	15.6615	20.1422	22.9567	29.1699	31.0939	35.4092	35.313	35.0538	34.0121	33.8024	31.3876
Conventional Diesel	3.16362	3.25978	3.34094	3.39645	3.43472	3.40495	3.32151	3.23566	3.15113	3.06439	2.95074	2.85368	2.75495	2.64484	2.52958	2.41464
Hybrid Gasoline	6.5129	6.79471	7.03826	7.35939	7.63542	7.90843	8.0273	8.20814	8.31964	8.41075	8.38152	8.49513	8.4457	8.38835	8.33248	8.33799
Conventional Gasoline	439.873	433.058	420.721	410.563	396.687	379.385	371.523	364.639	344.275	325.793	315.277	303.584	289.883	276.728	264.216	254.018
Low Technology&High Subsidy scenario
AnnualSalesbyPowertrain
	2020	2021	2022	2023	2024	2025	2026	2027	2028	2029	2030	2031	2032	2033	2034	2035
Conventional Gasoline	3.5176e+06	3.37585e+06	3.26261e+06	3.10212e+06	3.0126e+06	3.00892e+06	2.63702e+06	2.57818e+06	2.58252e+06	2.5796e+06	2.44387e+06	2.3732e+06	2.33477e+06	2.30614e+06	2.2851e+06	2.24151e+06
Hybrid Gasoline	190681	182978	181529	212686	211423	217263	194210	216233	199856	199572	181908	208614	165981	162952	164017	186061
Conventional Diesel	50218.5	48766.5	48148.6	45684.7	45389	34046.7	29019	28605	29894.3	30196.6	28400	27452.1	27294.1	23631	21401.5	20663.4
PHEV	281408	499419	578942	597926	782329	741190	1.00525e+06	1.0282e+06	1.01755e+06	910840	949989	929303	914972	818419	781322	569456
BEV	639357	648011	640793	701532	728218	770686	831293	860135	958423	1.07195e+06	1.1757e+06	1.24207e+06	1.35093e+06	1.5104e+06	1.63549e+06	1.8708e+06
CNG	17270.9	16680.9	16558.4	27253.2	27199.6	27982.7	27652.4	36136.2	35848.7	36209.6	34561	44933.8	45931.9	46223.4	47466	57867
Hydrogen	3371.08	6203.11	9456.95	15582.6	18701.2	24610.4	28039.5	39084.4	43642	49204.2	53029	60951	65418.1	68437.5	73931.1	81426.6
Annual Lifecycle CO2 Emission(MMT)
	2020	2021	2022	2023	2024	2025	2026	2027	2028	2029	2030	2031	2032	2033	2034	2035
Hydrogen	·	0.0368239	0.055186	0.0845327	0.117754	0.159261	0.202568	0.260965	0.32036	0.381713	0.440594	0.504261	0.564585	0.618916	0.670862	0.722134
Cng	0.210058	0.265834	0.318284	0.410013	0.496751	0.581677	0.659029	0.761972	0.858896	0.949957	1.02662	1.1409	1.25029	1.35298	1.45411	1.58557
BEV	1.6225	2.28948	3.42569	4.02548	4.71244	5.37933	6.05929	6.72944	4.67955	5.93078	6.89984	9.25551	11.8626	14.6858	17.472	20.6361
PHEV	3.24332	5.83659	7.76012	9.93307	13.313	15.4004	19.767	22.4854	28.5146	30.307	34.3791	34.3855	34.2325	33.3464	33.2382	30.9238
Conventional Diesel	3.16531	3.2642	3.34839	3.40727	3.4517	3.42386	3.35267	3.2715	3.1918	3.10763	3.00567	2.90349	2.80152	2.68522	2.56545	2.44562
Hybrid Gasoline	6.51639	6.80391	7.05397	7.38283	7.67318	7.95236	8.10263	8.29906	8.42702	8.5294	8.53753	8.64342	8.58848	8.51641	8.45064	8.44496
Conventional Gasoline	440.109	433.644	418.11	407.14	398.648	381.492	356.116	361.857	348.718	330.389	321.146	306.275	294.784	280.953	267.963	251.932
Low Technology&High Infrastructure & High Subsidy scenario
AnnualSalesbyPowertrain
	2020	2021	2022	2023	2024	2025	2026	2027	2028	2029	2030	2031	2032	2033	2034	2035
Conventional Gasoline	3.50567e+06	3.36757e+06	3.25054e+06	3.09118e+06	2.99945e+06	2.99983e+06	2.6296e+06	2.57371e+06	2.58143e+06	2.57944e+06	2.44453e+06	2.37657e+06	2.33354e+06	2.31169e+06	2.29076e+06	2.24434e+06
Hybrid Gasoline	190034	182529	180857	211936	210500	216606	193663	215859	199771	199560	181958	208911	165894	163345	164424	186297
Conventional Diesel	50048.3	48647	47970.5	45523.6	45191	33943.8	28937.4	28555.4	29881.6	30194.8	28407.7	27491.2	27279.7	23687.9	21454.5	20689.5
PHEV	281374	499349	578929	597885	782245	741107	1.00518e+06	1.02814e+06	1.01749e+06	910771	949936	929267	914925	818349	781265	569410
BEV	652201	656975	653819	713579	742767	780779	839556	865208	959710	1.07219e+06	1.17501e+06	1.23824e+06	1.35237e+06	1.5042e+06	1.62912e+06	1.86757e+06
CNG	17212.3	16640.1	16497.2	27157	27081	27898.2	27574.6	36073.6	35833.5	36207.4	34570.4	44997.6	45907.8	46334.7	47583.6	57940.3
Hydrogen	3359.65	6187.91	9421.97	15527.6	18619.6	24536	27960.6	39016.7	43623.5	49201.2	53043.4	61037.6	65383.6	68602.3	74114.2	81529.7
Annual Lifecycle CO2 Emission(MMT)
	2020	2021	2022	2023	2024	2025	2026	2027	2028	2029	2030	2031	2032	2033	2034	2035
Hydrogen	0.0241056	0.0365613	0.0548121	0.0836478	0.116667	0.157254	0.199241	0.256656	0.316456	0.377495	0.435694	0.49976	0.557695	0.615569	0.665289	0.716107
Cng	0.208976	0.263939	0.316128	0.405721	0.492165	0.574347	0.648203	0.749391	0.84843	0.93946	1.01521	1.13071	1.23503	1.34567	1.44203	1.57233
BEV	1.65509	2.32115	3.49533	4.09461	4.80659	5.44978	6.11952	6.76912	4.68584	5.93213	6.89578	9.22701	11.8752	14.6254	17.404	20.6004
PHEV	3.32182	6.04124	7.90709	10.339	13.5891	16.0807	20.5688	23.4463	29.4755	31.3695	35.5025	35.4181	35.3898	34.1697	34.4403	32.3054
Conventional Diesel	3.14899	3.24092	3.32571	3.3716	3.41983	3.38071	3.2976	3.21749	3.15291	3.07329	2.97224	2.87757	2.76733	2.6707	2.54415	2.42521
Hybrid Gasoline	6.48279	6.7554	7.00618	7.30554	7.60233	7.85215	7.96952	8.16204	8.32433	8.43515	8.44258	8.56627	8.48367	8.47035	8.38045	8.37448
Conventional Gasoline	437.84	430.553	418.804	407.559	394.968	376.684	368.848	362.59	344.469	326.739	317.574	306.127	291.186	279.434	265.737	255.129
High Technology&High Infrastructure scenario
AnnualSalesbyPowertrain
	2020	2021	2022	2023	2024	2025	2026	2027	2028	2029	2030	2031	2032	2033	2034	2035
Conventional Gasoline	3.18176e+06	3.02418e+06	2.76362e+06	2.6177e+06	2.54997e+06	2.54155e+06	2.38129e+06	2.27143e+06	2.21427e+06	2.12823e+06	1.94173e+06	1.83391e+06	1.73311e+06	1.65309e+06	1.66897e+06	1.671e+06
Hybrid Gasoline	183706	165381	152202	195750	194329	191013	159085	185035	190567	155489	156988	195355	188697	152864	157555	192696
Conventional Diesel	48030.4	43741.4	39890.4	39689.1	29015.2	28257.8	26260.4	25633.3	26845.1	26973.2	27265.8	27683	27759.1	28773	29988.6	30020.7
PHEV	258806	450789	658702	630932	777827	740523	713146	695321	752165	781238	861814	774017	736198	750644	711626	709946
BEV	580253	639853	673364	756006	797006	886048	1.15457e+06	1.298e+06	1.27162e+06	1.38642e+06	1.49781e+06	1.69588e+06	1.92053e+06	2.11959e+06	2.23472e+06	2.28539e+06
CNG	17580	15905.3	14573.2	25115.8	25047.6	24623.4	24131.1	32524.3	33662.8	33824.4	34293.4	46727.5	48122.8	50693.8	53825.3	67065
Hydrogen	2507.79	3695.7	4959.56	10064.8	13950.4	17936.7	21627.4	25289.7	29015.9	32838.3	37804	46408.4	50204.2	54905.1	60970.9	71670.3
Annual Lifecycle CO2 Emission(MMT)
	2020	2021	2022	2023	2024	2025	2026	2027	2028	2029	2030	2031	2032	2033	2034	2035
Hydrogen	0.0180254	0.021939	0.0289415	0.0545995	0.0878402	0.116074	0.156245	0.168858	0.212995	0.254751	0.314097	0.383947	0.433283	0.496536	0.553259	0.635611
Cng	0.213819	0.253473	0.280124	0.377857	0.457449	0.511848	0.575108	0.685813	0.806525	0.887379	1.01868	1.18644	1.30992	1.48384	1.64892	1.83759
BEV	1.47251	2.26066	3.59981	4.33807	5.15758	6.18455	8.41566	10.1552	6.20878	7.67065	8.79022	12.6372	16.8643	20.6089	23.8736	25.2092
PHEV	2.98282	5.26827	8.82922	10.4814	13.2364	15.3866	14.0232	15.2058	21.0777	25.9946	31.1882	28.6397	27.5439	30.5849	30.2733	38.553
Conventional Diesel	3.02739	2.92784	2.7741	2.96011	2.20652	2.84171	3.03396	2.93164	2.86625	2.7759	2.88563	2.92791	2.84925	3.26952	3.59482	3.55312
Hybrid Gasoline	6.27802	6.14959	5.91439	6.79494	7.05278	6.99157	6.63719	7.10169	8.03537	6.64537	7.36796	8.09405	9.76387	7.98916	8.11767	8.74609
Conventional Gasoline	398.09	388.471	357.17	347.554	337.43	322.235	318.642	306.812	298.993	272.579	255.161	238.693	218.82	201.394	195.712	191.795
High Technology&High Subsidy scenario
AnnualSalesbyPowertrain
	2020	2021	2022	2023	2024	2025	2026	2027	2028	2029	2030	2031	2032	2033	2034	2035
Conventional Gasoline	3.17921e+06	3.02343e+06	2.76425e+06	2.62261e+06	2.55663e+06	2.53985e+06	2.38054e+06	2.27478e+06	2.21467e+06	2.13437e+06	1.95518e+06	1.8354e+06	1.74091e+06	1.66868e+06	1.66806e+06	1.67977e+06
Hybrid Gasoline	183559	165340	152237	196117	194836	190886	159034	185309	190602	155938	158076	195513	189546	154305	157469	193707
Conventional Diesel	47992	43730.5	39899.6	39763.5	29091	28239	26252	25671.1	26850.1	27051.1	27454.6	27705.5	27884	29044.4	29972.3	30178.4
PHEV	259088	450201	659579	632413	777336	739939	714593	696409	752303	780758	862018	772713	736341	750836	711094	711808
BEV	582718	641256	671802	749111	790149	888502	1.15395e+06	1.29316e+06	1.27103e+06	1.38003e+06	1.48238e+06	1.69544e+06	1.91118e+06	2.1011e+06	2.23633e+06	2.27286e+06
CNG	17566	15901.3	14576.6	25162.9	25113.1	24607	24123.4	32572.4	33669	33922	34530.9	46765.4	48339.3	51171.9	53796	67417.1
Hydrogen	2505.78	3694.78	4960.7	10083.7	13986.9	17924.7	21620.6	25327	29021.2	32933	38065.9	46446	50430.1	55422.8	60937.7	72046.6
Annual Lifecycle CO2 Emission(MMT)
	2020	2021	2022	2023	2024	2025	2026	2027	2028	2029	2030	2031	2032	2033	2034	2035
Hydrogen	0.018011	0.0219335	0.0289481	0.0547019	0.0880697	0.115996	0.156195	0.169107	0.213034	0.255486	0.316273	0.384259	0.435233	0.501218	0.552958	0.638948
Cng	0.213648	0.253409	0.280189	0.378565	0.458644	0.511506	0.574925	0.686825	0.806673	0.889941	1.02573	1.1874	1.31582	1.49783	1.64802	1.84724
BEV	1.47876	2.26561	3.59146	4.2985	5.11321	6.20167	8.41117	10.1173	6.20588	7.63534	8.69967	12.6339	16.7821	20.4292	23.8908	25.0709
PHEV	2.98607	5.26139	8.84097	10.506	13.2281	15.3745	14.0517	15.2296	21.0816	25.9787	31.1956	28.5914	27.5493	30.5927	30.2506	38.6541
Conventional Diesel	3.02497	2.92711	2.77473	2.96565	2.21228	2.83981	3.03299	2.93596	2.86677	2.78391	2.90562	2.93028	2.86207	3.30036	3.59286	3.57177
Hybrid Gasoline	6.273	6.14805	5.91575	6.80768	7.07121	6.98691	6.63508	7.11218	8.03684	6.66455	7.41899	8.10062	9.8078	8.0645	8.11325	8.79201
Conventional Gasoline	397.772	388.374	357.252	348.205	338.311	322.02	319.534	309.292	299.047	273.366	256.928	238.886	219.804	203.293	195.605	189.802
High Technology&High Infrastructure & High Subsidy scenario
AnnualSalesbyPowertrain
	2020	2021	2022	2023	2024	2025	2026	2027	2028	2029	2030	2031	2032	2033	2034	2035
Conventional Gasoline	3.17791e+06	3.02141e+06	2.75661e+06	2.62292e+06	2.54966e+06	2.5363e+06	2.37282e+06	2.26806e+06	2.21273e+06	2.12998e+06	1.9499e+06	1.81963e+06	1.72705e+06	1.64378e+06	1.64253e+06	1.67743e+06
Hybrid Gasoline	183484	165230	151816	196140	194305	190619	158519	184761	190435	155617	157649	193833	188036	152003	155059	193437
Conventional Diesel	47972.4	43701.4	39789.3	39768.3	29011.6	28199.5	26166.9	25595.3	26826.4	26995.4	27380.5	27467.4	27661.9	28610.9	29513.5	30136.2
PHEV	259620	454313	661325	631552	781945	742416	720581	702989	756814	780158	866870	778749	743788	755270	717720	710243
BEV	583587	639307	678285	749628	793233	889943	1.15643e+06	1.2941e+06	1.26871e+06	1.38554e+06	1.48351e+06	1.7079e+06	1.92011e+06	2.12589e+06	2.25986e+06	2.27727e+06
CNG	17558.8	15890.7	14536.2	25165.9	25044.6	24572.6	24045.2	32476.1	33639.4	33852.1	34437.7	46363.5	47954.3	50408.2	52972.6	67323
Hydrogen	2504.76	3692.32	4946.98	10084.9	13948.7	17899.7	21550.5	25252.2	28995.7	32865.2	37963.1	46046.8	50028.4	54595.8	60004.9	71946.1
Annual Lifecycle CO2 Emission(MMT)
	2020	2021	2022	2023	2024	2025	2026	2027	2028	2029	2030	2031	2032	2033	2034	2035
Hydrogen	0.0180552	0.0220839	0.028754	0.0550217	0.0869911	0.11443	0.15753	0.167758	0.209536	0.253519	0.303325	0.368806	0.407925	0.47812	0.516555	0.616308
Cng	0.214173	0.255146	0.27831	0.380779	0.453027	0.504601	0.579836	0.681347	0.793427	0.883087	0.983739	1.13966	1.23326	1.4288	1.53953	1.78179
BEV	1.57685	2.34156	3.97972	4.4813	5.68624	6.92003	8.53558	10.8229	6.783	8.12316	9.83373	14.1061	19.2737	22.4854	26.8696	27.027
PHEV	3.02811	5.37317	8.97075	10.6176	13.4662	15.611	14.3395	15.558	21.4625	26.2702	31.7476	29.1605	28.1618	31.1426	30.8989	39.0319
Conventional Diesel	3.0324	2.94717	2.75613	2.983	2.18519	2.80147	3.0589	2.91255	2.8197	2.76247	2.78667	2.81245	2.68249	3.14826	3.35633	3.44521
Hybrid Gasoline	6.28841	6.19019	5.87608	6.84748	6.98461	6.89258	6.69175	7.05545	7.90487	6.61323	7.11527	7.77487	9.19243	7.69286	7.57913	8.48048
Conventional Gasoline	398.749	391.036	354.857	350.241	334.168	317.673	341.426	322.698	294.137	271.26	246.41	229.28	206.013	193.924	182.728	185.97

## Sheet: PowerSector
Shanghai	MCS			MRE				102TWh
	2025	2030	2035	2025	2030	2035
Coal	0.9	0.85	0.79	0.57	0.52	0.65
Nature Gas	0.03	0.03	0.04	0	0	0
Nuclear	0	0	0	0	0	0
Hydro	0	0	0	0	0	0
PV utility	0.01	0.03	0.09	0.02	0.09	0.25
PV distributed	0.03	0.08	0.15	0.05	0.11	0.34
Onshore wind	0.01	0.07	0.11	0.02	0.08	0.15
Offshore wind	0.14	0.24	0.53	0.14	0.28	0.66
Biomass	0	0	0	0	0	0
Jiangsu	MCS			MRE
	2025	2030	2035	2025	2030	2035
Coal	4.35	4.05	3.88	3.97	3.57	3.12
Nature Gas	0.24	0.36	0.63	0.22	0.32	0.71
Nuclear	0.53	0.83	0.89	0.53	0.49	0.52
Hydro	0.03	0.06	0.1	0.03	0.07	0.1
PV utility	0.26	0.62	1.27	0.39	1.02	1.58
PV distributed	0.24	0.65	1.05	0.33	0.84	1.48
Onshore wind	0.25	0.49	0.96	0.36	0.82	1.22
Offshore wind	0.16	0.41	0.64	0.28	0.66	1.19
Biomass	0.29	0.27	0.29	0.29	0.27	0.29
Zhejiang	MCS			MRE
	2025	2030	2035	2025	2030	2035
Coal	3.2	2.66	2.57	2.97	2.65	2.33
Nature Gas	0.15	0.28	0.59	0.07	0.1	0.77
Nuclear	0.73	0.83	0.94	0.73	0.71	0.88
Hydro	0.17	0.24	0.28	0.25	0.31	0.36
PV utility	0.19	0.36	0.84	0.29	0.52	0.91
PV distributed	0.13	0.43	0.76	0.23	0.49	0.75
Onshore wind	0.11	0.19	0.42	0.29	0.45	0.69
Offshore wind	0.04	0.09	0.17	0.04	0.14	0.32
Biomass	0.31	0.35	0.38	0.31	0.46	0.51
Anhui	MCS			MRE
	2025	2030	2035	2025	2030	2035
Coal	2.88	2.76	2.64	2.59	2.47	2.24
Nature Gas	0.16	0.14	0.25	0.15	0.11	0.43
Nuclear	0	0	0	0	0	0
Hydro	0.05	0.14	0.19	0.05	0.25	0.19
PV utility	0.33	0.59	1.05	0.49	0.91	1.58
PV distributed	0.17	0.44	0.92	0.25	0.52	0.87
Onshore wind	0.46	0.86	1.28	0.56	0.85	1.12
Offshore wind	0	0	0	0	0	0
Biomass	0.18	0.2	0.22	0.19	0.2	0.22
Yangtze River Delta	MCS			MRE
	2025	2030	2035	2025	2030	2035
Coal	11.33	10.32	9.88	10.1	9.21	8.34
Nature Gas	0.58	0.81	1.51	0.44	0.53	1.91
Nuclear	1.26	1.66	1.83	1.26	1.2	1.4
Hydro	0.25	0.44	0.57	0.33	0.63	0.65
PV utility	0.79	1.6	3.25	1.19	2.54	4.32
PV distributed	0.57	1.6	2.88	0.86	1.96	3.44
Onshore wind	0.83	1.61	2.77	1.23	2.2	3.18
Offshore wind	0.34	0.74	1.34	0.46	1.08	2.17
Biomass	0.78	0.82	0.89	0.79	0.93	1.02

## Sheet: IndustrySector_S1
Province	Capacity (MW)	Fuel input	Energy output	Turbine technology	Cooling technology for electricity generation	Annual working time (hour)	Self-use electricity rate (%)	Effective electrical efficiency	Boiler efficiency	Heat-to-electric ratio	Energy efficiency	Annual fuel input (GJ)	Annual electrcity output (GJ)	Annual heat output (GJ)	Annual GHG emission (tCO2e)	Annual freshwater consumption (m3)	Retrofitting scheme	Retrofitting cost (Million CNY)	CO2 emission reductions (Mt)
Anhui	1050	Coal	CHP	Extraction condensing	Circulating	6167	3.8	0.41661	0.85	0.0003	0.416674	5.38366e+07	2.24254e+07	6993.38	5.12394e+06	9.68772e+06	Not applicable	0	0
Jiangsu	1030	Coal	Electricity	Pure condensing	Once-through	5783	3.8	0.437367	0.85		0.437367	4.71653e+07	2.06285e+07	0	4.489e+06	1.25086e+06	Not applicable	0	0
Jiangsu	1030	Coal	Electricity	Pure condensing	Once-through	5783	3.8	0.437367	0.85		0.437367	4.71653e+07	2.06285e+07	0	4.489e+06	1.25086e+06	Not applicable	0	0
Jiangsu	1000	Coal	CHP	Extraction condensing	Once-through	5808	5.7	0.428223	0.831864	0.0045	0.429156	4.76217e+07	2.03443e+07	94089.6	4.53244e+06	2.27223e+06	Not applicable	0	0
Jiangsu	1000	Coal	CHP	Extraction condensing	Once-through	5808	5.7	0.428223	0.801423	0.011	0.430404	4.77956e+07	2.03443e+07	229997	4.54899e+06	2.28251e+06	Not applicable	0	0
Jiangsu	1000	Coal	Electricity	Pure condensing	Once-through	5234	5.3	0.405611	0.85		0.405611	4.41781e+07	1.79191e+07	0	4.2047e+06	1.19335e+06	Not applicable	0	0
Jiangsu	1000	Coal	Electricity	Pure condensing	Once-through	5234	5.3	0.405611	0.85		0.405611	4.41781e+07	1.79191e+07	0	4.2047e+06	1.19335e+06	Not applicable	0	0
Shanghai	1000	Coal	Electricity	Pure condensing	Once-through	4493	4.1	0.442086	0.85		0.442086	3.56362e+07	1.57543e+07	0	3.3917e+06	1347900	Not applicable	0	0
Shanghai	1000	Coal	Electricity	Pure condensing	Once-through	4493	4.1	0.442086	0.85		0.442086	3.56362e+07	1.57543e+07	0	3.3917e+06	1347900	Not applicable	0	0
Shanghai	1000	Coal	Electricity	Pure condensing	Once-through	4500	4.9	0.437367	0.85		0.437367	3.55212e+07	15535800	0	3.38077e+06	1395000	Not applicable	0	0
Shanghai	1000	Coal	Electricity	Pure condensing	Once-through	4500	4.9	0.437367	0.85		0.437367	3.55212e+07	15535800	0	3.38077e+06	1440000	Not applicable	0	0
Zhejiang	1000	Coal	CHP	Extraction condensing	Once-through	5712	3.2	0.434276	0.883265	0.0776	0.450777	4.7784e+07	1.99669e+07	1.5957e+06	4.54789e+06	1.62043e+06	Not applicable	0	0
Zhejiang	1000	Coal	CHP	Extraction condensing	Once-through	5712	3.2	0.434276	0.883265	0.0803	0.451329	4.78469e+07	1.99669e+07	1.65122e+06	4.55387e+06	1.56603e+06	Not applicable	0	0
Zhejiang	1000	Coal	Electricity	Pure condensing	Once-through	4437	4.9	0.405611	0.85		0.405611	3.7451e+07	1.51905e+07	0	3.56443e+06	1774800	Not applicable	0	0
Zhejiang	1000	Coal	Electricity	Pure condensing	Once-through	4437	4.9	0.405611	0.85		0.405611	3.7451e+07	1.51905e+07	0	3.56443e+06	1774800	Not applicable	0	0
Shanghai	900	Coal	CHP	Extraction condensing	Once-through	4266	4.2	0.412416	0.971415	0.0177	0.416585	3.23586e+07	1.32413e+07	244647	3.07975e+06	1.65696e+06	Not applicable	0	0
Shanghai	900	Coal	CHP	Extraction condensing	Once-through	4266	4.2	0.412416	0.971415	0.0367	0.420992	3.26289e+07	1.32413e+07	507262	3.10549e+06	1.66342e+06	Not applicable	0	0
Anhui	660	Coal	Electricity	Pure condensing	Once-through	5203	6.6	0.405611	0.85		0.405611	2.93811e+07	1.19173e+07	0	2.79637e+06	1545291	Not applicable	0	0
Anhui	660	Coal	Electricity	Pure condensing	Once-through	5203	6.6	0.405611	0.85		0.405611	2.93811e+07	1.19173e+07	0	2.79637e+06	1716990	Not applicable	0	0
Jiangsu	660	Coal	CHP	Extraction condensing	Circulating	6190	5.3	0.428223	0.85	0.0217	0.432784	3.30035e+07	13972068	319151	3.14114e+06	4.30563e+06	Not applicable	0	0
Jiangsu	660	Coal	CHP	Extraction condensing	Circulating	6190	5.3	0.428223	0.85	0.0217	0.432784	3.30035e+07	13972068	319151	3.14114e+06	4.27294e+06	Not applicable	0	0
Jiangsu	660	Coal	Electricity	Pure condensing	Once-through	6137	4.3	0.423793	0.85		0.423793	3.32373e+07	1.40857e+07	0	3.16339e+06	81008.4	Not applicable	0	0
Jiangsu	660	Coal	Electricity	Pure condensing	Once-through	6137	4.3	0.423793	0.85		0.423793	3.32373e+07	1.40857e+07	0	3.16339e+06	81008.4	Not applicable	0	0
Shanghai	660	Coal	Electricity	Pure condensing	Once-through	4325	5.09846	0.404276	0.85		0.404276	2.44783e+07	9.89598e+06	0	2.32974e+06	913440	Not applicable	0	0
Shanghai	660	Coal	Electricity	Pure condensing	Once-through	4325	5.09846	0.404276	0.85		0.404276	2.44783e+07	9.89598e+06	0	2.32974e+06	913440	Not applicable	0	0
Shanghai	660	Coal	Electricity	Pure condensing	Once-through	1747	3.7	0.543805	0.85		0.543805	7.44982e+06	4.05125e+06	0	709043	415087	Not applicable	0	0
Shanghai	660	Coal	Electricity	Pure condensing	Once-through	1747	3.7	0.543805	0.85		0.543805	7.44982e+06	4.05125e+06	0	709043	415087	Not applicable	0	0
Zhejiang	660	Coal	CHP	Extraction condensing	Circulating	5164	5	0.404276	0.919394	0.0017	0.404661	2.88549e+07	1.16562e+07	20858.4	2.74629e+06	6.70844e+06	Not applicable	0	0
Zhejiang	660	Coal	CHP	Extraction condensing	Circulating	5164	5	0.404276	0.918899	0.0019	0.404706	2.88576e+07	1.16562e+07	23312.4	2.74655e+06	6.70856e+06	Not applicable	0	0
Zhejiang	660	Coal	CHP	Extraction condensing	Circulating	5164	4.2	0.404276	0.92337	0.0057	0.405569	2.8908e+07	1.16562e+07	69937.1	2.75134e+06	6.71084e+06	Not applicable	0	0
Zhejiang	660	Coal	CHP	Extraction condensing	Circulating	5164	4.2	0.404276	0.919889	0.0064	0.405723	2.89176e+07	1.16562e+07	78525.8	2.75226e+06	6.71126e+06	Not applicable	0	0
Zhejiang	660	Coal	Electricity	Pure condensing	Once-through	4437	4.9	0.405611	0.85		0.405611	2.47176e+07	1.00257e+07	0	2.35252e+06	1171368	Not applicable	0	0
Zhejiang	660	Coal	Electricity	Pure condensing	Once-through	4437	4.9	0.405611	0.85		0.405611	2.47176e+07	1.00257e+07	0	2.35252e+06	1171368	Not applicable	0	0
Zhejiang	660	Coal	Electricity	Pure condensing	Once-through	4437	4.9	0.405611	0.85		0.405611	2.47176e+07	1.00257e+07	0	2.35252e+06	1171368	Not applicable	0	0
Zhejiang	660	Coal	Electricity	Pure condensing	Once-through	4437	4.9	0.405611	0.85		0.405611	2.47176e+07	1.00257e+07	0	2.35252e+06	1171368	Not applicable	0	0
Anhui	630	Coal	CHP	Extraction condensing	Circulating	5093	4.8	0.403021	0.85	0.0217	0.407573	2.75523e+07	1.09853e+07	250655	2.62232e+06	3.79461e+06	Not applicable	0	0
Anhui	630	Coal	CHP	Extraction condensing	Circulating	5093	4.8	0.403021	0.85	0.0217	0.407573	2.75523e+07	1.09853e+07	250655	2.62232e+06	4.30798e+06	Not applicable	0	0
Anhui	630	Coal	Electricity	Pure condensing	Circulating	5527	5	0.405611	0.85		0.405611	2.96375e+07	1.20213e+07	0	2.82078e+06	1.16996e+06	Not applicable	0	0
Anhui	630	Coal	Electricity	Pure condensing	Circulating	5527	5	0.405611	0.85		0.405611	2.96375e+07	1.20213e+07	0	2.82078e+06	1.16996e+06	Not applicable	0	0
Jiangsu	630	Coal	CHP	Extraction condensing	Once-through	5767	5.5	0.400326	0.972428	0.0096	0.402578	3.12331e+07	1.24517e+07	125564	2.97264e+06	1.42644e+06	Not applicable	0	0
Jiangsu	630	Coal	CHP	Extraction condensing	Once-through	5767	4.9	0.400326	0.968651	0.0149	0.403804	3.13052e+07	1.24517e+07	194885	2.9795e+06	1.43169e+06	Not applicable	0	0
Jiangsu	630	Coal	CHP	Extraction condensing	Once-through	5767	4.9	0.400326	0.972428	0.0217	0.405391	3.13959e+07	1.24517e+07	283826	2.98813e+06	1.43841e+06	Not applicable	0	0
Jiangsu	630	Coal	CHP	Extraction condensing	Once-through	5767	5.09846	0.400326	0.968651	0.0217	0.405377	3.1397e+07	1.24517e+07	283826	2.98824e+06	1.43841e+06	Not applicable	0	0
Jiangsu	630	Coal	CHP	Extraction condensing	Once-through	5061	5.09846	0.385266	0.859272	0.0015	0.385585	2.83236e+07	1.09044e+07	17217.5	2.69573e+06	1.30856e+06	Not applicable	0	0
Jiangsu	630	Coal	CHP	Extraction condensing	Once-through	5061	4.5	0.385266	0.854117	0.0015	0.385583	2.83238e+07	1.09044e+07	17217.5	2.69574e+06	1.34044e+06	Not applicable	0	0
Jiangsu	630	Coal	CHP	Extraction condensing	Once-through	5061	4.5	0.385266	0.887394	0.003	0.38592	2.83424e+07	1.09044e+07	34435	2.69752e+06	1.37363e+06	Not applicable	0	0
Jiangsu	630	Coal	CHP	Extraction condensing	Once-through	5061	4.4	0.385266	0.904785	0.0031	0.385951	2.83429e+07	1.09044e+07	35582.9	2.69756e+06	1.30995e+06	Not applicable	0	0
Jiangsu	630	Coal	CHP	Extraction condensing	Once-through	5528	4.4	0.397735	0.85	0.0217	0.402281	3.02978e+07	1.19232e+07	272064	2.88362e+06	995707	Not applicable	0	0
Jiangsu	630	Coal	CHP	Extraction condensing	Once-through	5528	4.1	0.397735	0.85	0.0217	0.402281	3.02978e+07	1.19232e+07	272064	2.88362e+06	995707	Not applicable	0	0
Jiangsu	630	Coal	Electricity	Pure condensing	Once-through	5883	4.1	0.405611	0.85		0.405611	3.14149e+07	1.27422e+07	0	2.98994e+06	1.2972e+06	Not applicable	0	0
Jiangsu	630	Coal	Electricity	Pure condensing	Once-through	5883	4.1	0.405611	0.85		0.405611	3.14149e+07	1.27422e+07	0	2.98994e+06	1.2972e+06	Not applicable	0	0
Jiangsu	630	Coal	Electricity	Pure condensing	Once-through	5495	5.09846	0.42972	0.85		0.42972	2.77257e+07	1.19143e+07	0	2.63882e+06	1.17703e+06	Not applicable	0	0
Jiangsu	630	Coal	Electricity	Pure condensing	Once-through	5495	5.09846	0.42972	0.85		0.42972	2.77257e+07	1.19143e+07	0	2.63882e+06	1.17703e+06	Not applicable	0	0
Anhui	600	Coal	CHP	Extraction condensing	Circulating	5383	4.6	0.399026	0.85	0.0217	0.403574	2.8183e+07	1.11273e+07	252312	2.68234e+06	4.62068e+06	Not applicable	0	0
Zhejiang	600	Coal	CHP	Extraction condensing	Once-through	4955	11.2	0.381677	0.883265	0.0294763	0.387986	2.70807e+07	1.01998e+07	315479	2.57743e+06	788438	Not applicable	0	0
Zhejiang	600	Coal	CHP	Extraction condensing	Once-through	4955	11.2	0.381677	0.883265	0.0688383	0.396166	2.75577e+07	1.01998e+07	736762	2.62283e+06	809081	Not applicable	0	0
Zhejiang	600	Coal	Electricity	Pure condensing	Once-through	4955	7.5	0.381677	0.85		0.381677	2.67236e+07	1.01998e+07	0	2.54344e+06	832440	Not applicable	0	0
Zhejiang	600	Coal	Electricity	Pure condensing	Once-through	4955	6	0.381677	0.85		0.381677	2.67236e+07	1.01998e+07	0	2.54344e+06	832440	Not applicable	0	0
Zhejiang	600	Coal	Electricity	Pure condensing	Once-through	4955	6	0.381677	0.85		0.381677	2.67236e+07	1.01998e+07	0	2.54344e+06	832440	Not applicable	0	0
Zhejiang	458	Natural gas	CHP	NGCC	Once-through	983	2	0.527468	0.92	0.2286	0.572953	3.41401e+06	1.58835e+06	370508	189807	188786	Not applicable	0	0
Zhejiang	435	Natural gas	CHP	NGCC	Once-through	1005	2.6	0.536681	0.92	0.2286	0.581784	3.24734e+06	1.53291e+06	359778	180541	183318	Not applicable	0	0
Zhejiang	435	Natural gas	CHP	NGCC	Once-through	1005	2.6	0.536681	0.92	0.2286	0.581784	3.24734e+06	1.53291e+06	359778	180541	183318	Not applicable	0	0
Shanghai	423	Natural gas	CHP	NGCC	Once-through	1394	4.2	0.509959	0.92	0.2286	0.556073	4.51529e+06	2.03363e+06	485268	251034	235419	Not applicable	0	0
Shanghai	423	Natural gas	CHP	NGCC	Once-through	1394	4.2	0.509959	0.92	0.2286	0.556073	4.51529e+06	2.03363e+06	485268	251034	235419	Not applicable	0	0
Shanghai	400	Natural gas	CHP	NGCC	Once-through	1394	4.2	0.509959	0.92	0.2286	0.556073	4.26978e+06	1.92305e+06	458882	237385	222619	Not applicable	0	0
Shanghai	400	Natural gas	CHP	NGCC	Once-through	1394	4.2	0.509959	0.92	0.2286	0.556073	4.26978e+06	1.92305e+06	458882	237385	222619	Not applicable	0	0
Jiangsu	398	Natural gas	CHP	NGCC	Circulating	2424	2	0.546222	0.92	0.2286	0.59089	7.09424e+06	3.40365e+06	793952	394415	827001	Not applicable	0	0
Jiangsu	398	Natural gas	CHP	NGCC	Circulating	2424	2	0.546222	0.92	0.2286	0.59089	7.09424e+06	3.40365e+06	793952	394415	827001	Not applicable	0	0
Zhejiang	394.61	Natural gas	Electricity	NGCC	Once-through	2452	2	0.536681	0.92		0.536681	6.36064e+06	3.41364e+06	0	353629	366714	Not applicable	0	0
Zhejiang	394.61	Natural gas	Electricity	NGCC	Once-through	2452	2	0.536681	0.92		0.536681	6.36064e+06	3.41364e+06	0	353629	366714	Not applicable	0	0
Jiangsu	390	Natural gas	Electricity	NGCC	Circulating	2424	1.9	0.551121	0.92		0.551121	6.05789e+06	3.33863e+06	0	336798	751561	Not applicable	0	0
Jiangsu	390	Natural gas	Electricity	NGCC	Circulating	2424	1.9	0.551121	0.92		0.551121	6.05789e+06	3.33863e+06	0	336798	751561	Not applicable	0	0
Jiangsu	390	Natural gas	CHP	NGCC	Circulating	3773	1.6	0.525214	0.92	0.2286	0.570787	1.12711e+07	5.22843e+06	1.21096e+06	626635	1.26137e+06	Not applicable	0	0
Jiangsu	390	Natural gas	CHP	NGCC	Circulating	3773	1.7	0.525214	0.92	0.2286	0.570787	1.12711e+07	5.22843e+06	1.21096e+06	626635	1.26137e+06	Not applicable	0	0
Shanghai	390	Natural gas	Electricity	NGCC	Once-through	1361	1.7	0.534348	0.92		0.534348	3.49021e+06	1.86498e+06	0	194043	201169	Not applicable	0	0
Shanghai	390	Natural gas	Electricity	NGCC	Once-through	1361	1.7	0.534348	0.92		0.534348	3.49021e+06	1.86498e+06	0	194043	201169	Not applicable	0	0
Shanghai	390	Natural gas	Electricity	NGCC	Once-through	1361	0.8	0.534348	0.92		0.534348	3.49021e+06	1.86498e+06	0	194043	201169	Not applicable	0	0
Jiangsu	352	Coal	Electricity	Pure condensing	Once-through	4809	4.2	0.387697	0.85		0.387697	1.50582e+07	5.83802e+06	0	1.43318e+06	490903	Not applicable	0	0
Jiangsu	352	Coal	Electricity	Pure condensing	Once-through	4809	4.2	0.387697	0.85		0.387697	1.50582e+07	5.83802e+06	0	1.43318e+06	490903	Not applicable	0	0
Anhui	350	Coal	CHP	Extraction condensing	Circulating	5484	4.8	0.404276	0.85	0.2286	0.447986	1.82494e+07	6.62654e+06	1.57959e+06	1.73691e+06	3.76193e+06	Not applicable	0	0
Anhui	350	Coal	CHP	Extraction condensing	Circulating	5484	4	0.404276	0.85	0.2286	0.447986	1.82494e+07	6.62654e+06	1.57959e+06	1.73691e+06	3.76193e+06	Not applicable	0	0
Anhui	350	Coal	Electricity	Pure condensing	Circulating	5583	4.8	0.384063	0.85		0.384063	1.74187e+07	6.68989e+06	0	1.65784e+06	2.8451e+06	Not applicable	0	0
Anhui	350	Coal	Electricity	Pure condensing	Circulating	5583	4.4	0.384063	0.85		0.384063	1.74187e+07	6.68989e+06	0	1.65784e+06	2.8451e+06	Not applicable	0	0
Jiangsu	350	Coal	CHP	Extraction condensing	Once-through	3996	5.7	0.376994	0.906225	0.1125	0.400655	1.33262e+07	4.78825e+06	566433	1.26833e+06	560304	Not applicable	0	0
Jiangsu	350	Coal	CHP	Extraction condensing	Once-through	3996	5.7	0.376994	0.892028	0.1099	0.399854	1.33214e+07	4.78825e+06	553342	1.26788e+06	559315	Not applicable	0	0
Jiangsu	350	Coal	Electricity	Pure condensing	Once-through	4809	4.4	0.387697	0.85		0.387697	1.49726e+07	5.80485e+06	0	1.42503e+06	488113	Not applicable	0	0
Jiangsu	350	Coal	Electricity	Pure condensing	Once-through	4809	4.4	0.387697	0.85		0.387697	1.49726e+07	5.80485e+06	0	1.42503e+06	488113	Not applicable	0	0
Zhejiang	350	Coal	Electricity	Pure condensing	Once-through	5025	6.4	0.386478	0.85		0.386478	1.53341e+07	5926284	0	1.45944e+06	668325	Not applicable	0	0
Zhejiang	350	Coal	Electricity	Pure condensing	Once-through	5025	6.4	0.386478	0.85		0.386478	1.53341e+07	5926284	0	1.45944e+06	668325	Not applicable	0	0
Shanghai	350	Natural gas	CHP	NGCC	Circulating	5675	8.9	0.370181	0.751863	0.0635	0.381752	1.8993e+07	6807276	454057	1.05594e+06	630880	Not applicable	0	0
Jiangsu	330	Coal	CHP	Extraction condensing	Circulating	5216	5.1	0.39391	0.85	0.2286	0.437599	1.6375e+07	5.79383e+06	1.41654e+06	1.55851e+06	3.36031e+06	Not applicable	0	0
Jiangsu	330	Coal	CHP	Extraction condensing	Circulating	5216	5.3	0.39391	0.85	0.2286	0.437599	1.6375e+07	5.79383e+06	1.41654e+06	1.55851e+06	3.36031e+06	Not applicable	0	0
Jiangsu	330	Coal	CHP	Extraction condensing	Circulating	4934	6.5	0.411037	0.88395	0.0569	0.423227	1.39533e+07	5.58024e+06	333525	1.32802e+06	2.53919e+06	Not applicable	0	0
Jiangsu	330	Coal	CHP	Extraction condensing	Once-through	5716	8	0.415203	0.904067	0.1257	0.441884	1.66612e+07	6.52577e+06	853579	1.58575e+06	573826	Not applicable	0	0
Jiangsu	330	Coal	CHP	Extraction condensing	Circulating	5732	6.48148	0.386478	0.85	0.638	0.490705	2.18499e+07	6.46914e+06	4.34454e+06	2.07959e+06	4.26289e+06	Not applicable	0	0
Jiangsu	330	Coal	CHP	Extraction condensing	Circulating	5732	6.8323	0.386478	0.85	0.854	0.516122	2.35804e+07	6.46914e+06	5.81541e+06	2.24428e+06	4.37409e+06	Not applicable	0	0
Jiangsu	330	Coal	CHP	Extraction condensing	Circulating	4913	4.9	0.386478	0.813445	0.0426	0.394948	1.46527e+07	5.54481e+06	248641	1.39458e+06	2.74256e+06	Not applicable	0	0
Jiangsu	330	Coal	CHP	Extraction condensing	Circulating	4913	4.9	0.386478	0.813445	0.0474	0.395882	1.46871e+07	5.54481e+06	276657	1.39786e+06	2.74468e+06	Not applicable	0	0
Jiangsu	330	Coal	CHP	Extraction condensing	Circulating	1530	6.7	0.360411	0.85	0.2286	0.403673	5.20932e+06	1.70131e+06	415513	495802	718077	Not applicable	0	0
Jiangsu	330	Coal	CHP	Extraction condensing	Circulating	4937	6.7	0.379321	0.85	0.2286	0.422892	1.62974e+07	5.58363e+06	1.34077e+06	1.55112e+06	3.18057e+06	Not applicable	0	0
Jiangsu	330	Coal	CHP	Extraction condensing	Circulating	4937	5.2	0.379321	0.85	0.2286	0.422892	1.62974e+07	5.58363e+06	1.34077e+06	1.55112e+06	3.18057e+06	Not applicable	0	0
Jiangsu	330	Coal	CHP	Extraction condensing	Circulating	4038	5.9	0.374695	0.85	0.2286	0.418207	1.34144e+07	4.5429e+06	1.09663e+06	1.27673e+06	2.26827e+06	Not applicable	0	0
Jiangsu	330	Coal	CHP	Extraction condensing	Circulating	4038	4.8	0.374695	0.85	0.2286	0.418207	1.34144e+07	4.5429e+06	1.09663e+06	1.27673e+06	2.26827e+06	Not applicable	0	0
Jiangsu	330	Coal	CHP	Extraction condensing	Once-through	5716	6.4	0.415203	0.863617	0.1114	0.437998	1.6593e+07	6.52577e+06	756474	1.57926e+06	566485	Not applicable	0	0
Jiangsu	330	Coal	CHP	Extraction condensing	Once-through	5716	4.8	0.415203	0.904067	0.1449	0.445705	1.68055e+07	6.52577e+06	983959	1.59947e+06	677997	Not applicable	0	0
Jiangsu	330	Coal	CHP	Extraction condensing	Once-through	5716	4.2	0.415203	0.863617	0.1481	0.445009	1.68816e+07	6.52577e+06	1.00569e+06	1.60672e+06	585326	Not applicable	0	0
Jiangsu	330	Coal	CHP	Extraction condensing	Once-through	6190	5.7	0.428223	0.825234	0.2833	0.479106	1.88385e+07	6986034	2.08331e+06	1.79297e+06	852016	Not applicable	0	0
Jiangsu	330	Coal	CHP	Extraction condensing	Once-through	5234	5.1	0.405611	0.85	0.2286	0.449319	1.62511e+07	5.91331e+06	1.42143e+06	1.54671e+06	763804	Not applicable	0	0
Jiangsu	330	Coal	CHP	Extraction condensing	Once-through	5234	3.9	0.405611	0.85	0.2286	0.449319	1.62511e+07	5.91331e+06	1.42143e+06	1.54671e+06	763804	Not applicable	0	0
Jiangsu	330	Coal	CHP	Extraction condensing	Once-through	5234	3.9	0.405611	0.85	0.2286	0.449319	1.62511e+07	5.91331e+06	1.42143e+06	1.54671e+06	763804	Not applicable	0	0
Jiangsu	330	Coal	CHP	Extraction condensing	Once-through	5234	3.9	0.405611	0.85	0.2286	0.449319	1.62511e+07	5.91331e+06	1.42143e+06	1.54671e+06	763804	Not applicable	0	0
Jiangsu	330	Coal	CHP	Extraction condensing	Once-through	5004	7.3	0.388924	0.847759	0.0948	0.408048	1.52009e+07	5.65346e+06	563562	1.44676e+06	290303	Not applicable	0	0
Jiangsu	330	Coal	CHP	Extraction condensing	Once-through	5004	5	0.388924	0.847759	0.1474	0.417986	1.55698e+07	5.65346e+06	876256	1.48187e+06	313943	Not applicable	0	0
Jiangsu	330	Coal	CHP	Extraction condensing	Once-through	3924	4.9	0.381677	0.904067	0.1057	0.403992	1.21481e+07	4.42863e+06	492743	1.15621e+06	451626	Not applicable	0	0
Jiangsu	330	Coal	CHP	Extraction condensing	Circulating	4096	4.9	0.390159	0.796379	0.0224	0.394568	1.19728e+07	4.61788e+06	108999	1.13952e+06	1.86815e+06	Not applicable	0	0
Jiangsu	330	Coal	CHP	Extraction condensing	Circulating	4096	4.9	0.390159	0.762604	0.0629	0.401771	1.22373e+07	4.61788e+06	306074	1.16469e+06	1.9263e+06	Not applicable	0	0
Jiangsu	330	Coal	CHP	Extraction condensing	Circulating	4913	4.9	0.386478	0.813445	0.0493	0.39625	1.47008e+07	5.54481e+06	287747	1.39916e+06	2.74552e+06	Not applicable	0	0
Jiangsu	330	Coal	CHP	Extraction condensing	Circulating	4934	5.6	0.411037	0.88395	0.0446	0.420645	1.38717e+07	5.58024e+06	261427	1.32026e+06	3.2241e+06	Not applicable	0	0
Jiangsu	330	Coal	CHP	Extraction condensing	Once-through	3924	4.9	0.381677	0.904067	0.0884	0.400471	1.20589e+07	4.42863e+06	412095	1.14772e+06	445529	Not applicable	0	0
Jiangsu	330	Coal	Electricity	Pure condensing	Circulating	4913	4.9	0.386478	0.85		0.386478	1.4347e+07	5.54481e+06	0	1.36549e+06	2.72377e+06	Not applicable	0	0
Zhejiang	330	Coal	CHP	Extraction condensing	Once-through	4955	5.3	0.379321	0.919701	0.0045	0.380322	1.46784e+07	5.55689e+06	26489.4	1.39703e+06	622655	Not applicable	0	0
Zhejiang	330	Coal	CHP	Extraction condensing	Once-through	4955	5.3	0.379321	0.919731	0.0067	0.38081	1.46925e+07	5.55689e+06	39439.8	1.39837e+06	623290	Not applicable	0	0
Zhejiang	330	Coal	CHP	Extraction condensing	Once-through	5163	7.1	0.381677	0.922871	0.0126	0.384483	1.52541e+07	5.79016e+06	77283.9	1.45182e+06	480848	Not applicable	0	0
Zhejiang	330	Coal	CHP	Extraction condensing	Circulating	5069	7.1	0.375841	0.864928	0.0724	0.390758	1.56455e+07	5.69076e+06	435991	1.48907e+06	3.68808e+06	Not applicable	0	0
Zhejiang	330	Coal	CHP	Extraction condensing	Once-through	5163	7.1	0.381677	0.924369	0.0017	0.382058	1.51816e+07	5.79016e+06	10427.2	1.44492e+06	477572	Not applicable	0	0
Zhejiang	330	Coal	CHP	Extraction condensing	Circulating	5069	7.1	0.375841	0.861874	0.0655	0.389338	1.55991e+07	5.69076e+06	394439	1.48466e+06	3.68604e+06	Not applicable	0	0
Zhejiang	330	Coal	CHP	Extraction condensing	Circulating	5069	6.05064	0.375841	0.859272	0.0378	0.383704	1.54063e+07	5.69076e+06	227631	1.46631e+06	3.67787e+06	Not applicable	0	0
Zhejiang	330	Coal	CHP	Extraction condensing	Circulating	5069	6.05064	0.375841	0.850079	0.0622	0.388534	1.5582e+07	5.69076e+06	374567	1.48303e+06	3.68507e+06	Not applicable	0	0
Zhejiang	330	Coal	Electricity	Pure condensing	Once-through	5025	11.7	0.386478	0.85		0.386478	1.44578e+07	5.58764e+06	0	1.37604e+06	630135	Not applicable	0	0
Zhejiang	330	Coal	Electricity	Pure condensing	Once-through	5025	7.9	0.386478	0.85		0.386478	1.44578e+07	5.58764e+06	0	1.37604e+06	630135	Not applicable	0	0
Anhui	320	Coal	CHP	Extraction condensing	Once-through	5317	6.4	0.380495	0.885784	0.0597	0.393129	1.58024e+07	5.85568e+06	365673	1.50401e+06	745687	Not applicable	0	0
Anhui	320	Coal	Electricity	Pure condensing	Once-through	5644	6.4	0.380495	0.85		0.380495	1.61994e+07	6.16379e+06	0	1.54179e+06	722432	Not applicable	0	0
Anhui	320	Coal	Electricity	Pure condensing	Once-through	5644	6.4	0.380495	0.85		0.380495	1.61994e+07	6.16379e+06	0	1.54179e+06	722432	Not applicable	0	0
Anhui	320	Coal	Electricity	Pure condensing	Once-through	5317	5.2	0.380495	0.85		0.380495	1.53896e+07	5.85568e+06	0	1.46472e+06	714605	Not applicable	0	0
Anhui	320	Coal	Electricity	Pure condensing	Circulating	4767	5.2	0.423793	0.85		0.423793	1.23751e+07	5.24446e+06	0	1.17781e+06	2.88308e+06	Not applicable	0	0
Anhui	320	Coal	Electricity	Pure condensing	Circulating	4767	3.8	0.423793	0.85		0.423793	1.23751e+07	5.24446e+06	0	1.17781e+06	2.88308e+06	Not applicable	0	0
Jiangsu	320	Coal	Electricity	Pure condensing	Circulating	4928	5.7	0.384063	0.85		0.384063	1.40425e+07	5.3932e+06	0	1.33651e+06	2.98045e+06	Not applicable	0	0
Jiangsu	320	Coal	Electricity	Pure condensing	Circulating	4928	5.3	0.384063	0.85		0.384063	1.40425e+07	5.3932e+06	0	1.33651e+06	2.98045e+06	Not applicable	0	0
Shanghai	320	Coal	CHP	Extraction condensing	Once-through	3031	4.9	0.365774	0.892028	0.0584	0.378081	9.16374e+06	3.26824e+06	203916	872168	635464	Not applicable	0	0
Shanghai	320	Coal	CHP	Extraction condensing	Once-through	3031	5	0.365774	0.892028	0.0602	0.378451	9.17079e+06	3.26824e+06	210201	872838	635619	Not applicable	0	0
Shanghai	320	Coal	CHP	Extraction condensing	Once-through	3031	5	0.365774	0.892028	0.0861	0.38372	9.27217e+06	3.26824e+06	300636	882487	637844	Not applicable	0	0
Shanghai	320	Coal	CHP	Extraction condensing	Once-through	3031	5.8	0.365774	0.892028	0.0973	0.385965	9.31601e+06	3.26824e+06	339744	886660	638806	Not applicable	0	0
Jiangsu	310	Coal	CHP	Extraction condensing	Once-through	6190	6.3	0.428223	0.838191	0.6139	0.526104	2.03848e+07	6562638	4.24085e+06	1.94014e+06	973034	Not applicable	0	0
Anhui	300	Coal	Electricity	Pure condensing	Once-through	5057	4.9	0.378154	0.85		0.378154	1.36772e+07	5.1721e+06	0	1.30174e+06	1.01646e+06	Not applicable	0	0
Anhui	300	Coal	Electricity	Pure condensing	Once-through	5057	4.9	0.378154	0.85		0.378154	1.36772e+07	5.1721e+06	0	1.30174e+06	1.01646e+06	Not applicable	0	0
Anhui	300	Coal	Electricity	Pure condensing	Once-through	5057	5.3	0.378154	0.85		0.378154	1.36772e+07	5.1721e+06	0	1.30174e+06	1.01646e+06	Not applicable	0	0
Anhui	300	Coal	Electricity	Pure condensing	Once-through	5057	8	0.378154	0.85		0.378154	1.36772e+07	5.1721e+06	0	1.30174e+06	1.01646e+06	Not applicable	0	0
Jiangsu	300	Coal	CHP	Extraction condensing	Circulating	4038	4.9	0.374695	0.85	0.2286	0.418207	1.21949e+07	4.1299e+06	996934	1.16066e+06	2.06206e+06	Not applicable	0	0
Jiangsu	300	Coal	CHP	Extraction condensing	Circulating	4038	4.9	0.374695	0.85	0.2286	0.418207	1.21949e+07	4.1299e+06	996934	1.16066e+06	2.06206e+06	Not applicable	0	0
Shanghai	300	Coal	CHP	Extraction condensing	Once-through	2889	5.7	0.349148	0.85	0.2286	0.392141	9.2304e+06	2.92979e+06	713259	878512	450896	Not applicable	0	0
Shanghai	300	Coal	CHP	Extraction condensing	Once-through	2889	5.7	0.349148	0.833895	0.0343	0.356011	8.51961e+06	2.92979e+06	107020	810861	435983	Not applicable	0	0
Shanghai	300	Coal	CHP	Extraction condensing	Once-through	5636	6.9	0.373556	0.834506	0.1187	0.396813	1.63618e+07	5.78862e+06	722513	1.55725e+06	795542	Not applicable	0	0
Shanghai	300	Coal	CHP	Extraction condensing	Once-through	5636	6.9	0.373556	0.825034	0.1383	0.400161	1.65163e+07	5.78862e+06	841816	1.57196e+06	798477	Not applicable	0	0
Zhejiang	300	Coal	Electricity	Pure condensing	Once-through	5006	5.4	0.381677	0.85		0.381677	1.34285e+07	5.12534e+06	0	1.27807e+06	515117	Not applicable	0	0
Zhejiang	300	Coal	Electricity	Pure condensing	Once-through	5006	5.7	0.381677	0.85		0.381677	1.34285e+07	5.12534e+06	0	1.27807e+06	515117	Not applicable	0	0
Zhejiang	300	Coal	Electricity	Pure condensing	Once-through	3382	8.5	0.442086	0.85		0.442086	8.11338e+06	3.58681e+06	0	772198	348008	Not applicable	0	0
Zhejiang	300	Coal	Electricity	Pure condensing	Once-through	2612	5.1	0.432746	0.85		0.432746	6.25147e+06	2.7053e+06	0	594989	268775	Not applicable	0	0
Zhejiang	300	Coal	Electricity	Pure condensing	Once-through	2612	5.1	0.432746	0.85		0.432746	6.25147e+06	2.7053e+06	0	594989	268775	Not applicable	0	0
Zhejiang	300	Coal	Electricity	Pure condensing	Once-through	2612	9.9	0.432746	0.85		0.432746	6.25147e+06	2.7053e+06	0	594989	268775	Not applicable	0	0
Zhejiang	300	Coal	Electricity	Pure condensing	Once-through	2612	9.9	0.432746	0.85		0.432746	6.25147e+06	2.7053e+06	0	594989	268775	Not applicable	0	0
Jiangsu	300	Natural gas	CHP	NGCC	Circulating	7333	1.6	0.316753	0.92	0.2286	0.360768	2.56453e+07	7.4999e+06	1.81043e+06	1.42579e+06	1.88579e+06	Not applicable	0	0
Jiangsu	300	Natural gas	CHP	NGCC	Circulating	7333	5.3	0.316753	0.92	0.2286	0.360768	2.56453e+07	7.4999e+06	1.81043e+06	1.42579e+06	1.88579e+06	Not applicable	0	0
Jiangsu	300	Natural gas	CHP	NGCC	Circulating	6239	5.3	0.426736	0.92	0.6021	0.534421	1.9426e+07	6.40795e+06	4.05702e+06	1.08002e+06	5.64106e+06	Not applicable	0	0
Jiangsu	300	Natural gas	CHP	NGCC	Circulating	6239	3.7	0.426736	0.92	1.1455	0.597886	2.34059e+07	6.40795e+06	7.71852e+06	1.30129e+06	5.91786e+06	Not applicable	0	0
Shanghai	300	Natural gas	CHP	NGCC	Once-through	5781	3.7	0.574299	0.92	1.33344	0.731338	1.9725e+07	6.1311e+06	8.32529e+06	1.09664e+06	862102	Not applicable	0	0
Shanghai	300	Natural gas	CHP	NGCC	Once-through	5781	1.8	0.574299	0.92	1.33344	0.731338	1.9725e+07	6.1311e+06	8.32529e+06	1.09664e+06	862102	Not applicable	0	0
Zhejiang	300	Natural gas	CHP	NGCC	Once-through	1011	1.8	0.518565	0.92	0.2286	0.564387	2.29898e+06	1.05148e+06	249604	127815	127181	Not applicable	0	0
Zhejiang	300	Natural gas	CHP	NGCC	Once-through	1011	4.9	0.518565	0.92	0.2286	0.564387	2.29898e+06	1.05148e+06	249604	127815	127181	Not applicable	0	0
Zhejiang	300	Natural gas	CHP	NGCC	Once-through	1011	4.9	0.518565	0.92	0.2286	0.564387	2.29898e+06	1.05148e+06	249604	127815	127181	Not applicable	0	0
Zhejiang	286.4	Natural gas	Electricity	NGCC	Once-through	2448	2.2	0.536681	0.92		0.536681	4.59949e+06	2.46846e+06	0	255715	265720	Not applicable	0	0
Jiangsu	254	Natural gas	CHP	NGCC	Circulating	2747	1.6	0.501633	0.92	0.4691	0.586846	6.20802e+06	2.47167e+06	1.17831e+06	345144	643782	Not applicable	0	0
Jiangsu	254	Natural gas	CHP	NGCC	Circulating	2747	1.6	0.501633	0.92	0.4691	0.586846	6.20802e+06	2.47167e+06	1.17831e+06	345144	643782	Not applicable	0	0
Jiangsu	254	Natural gas	CHP	NGCC	Circulating	2747	1.6	0.501633	0.92	0.4691	0.586846	6.20802e+06	2.47167e+06	1.17831e+06	345144	643782	Not applicable	0	0
Zhejiang	251.6	Natural gas	Electricity	NGCC	Once-through	2448	2.2	0.536681	0.92		0.536681	4.04061e+06	2.16852e+06	0	224644	233432	Not applicable	0	0
Zhejiang	251.6	Natural gas	Electricity	NGCC	Once-through	2448	2.2	0.536681	0.92		0.536681	4.04061e+06	2.16852e+06	0	224644	233432	Not applicable	0	0
Zhejiang	245	Natural gas	CHP	NGCC	Once-through	232	2.4	0.44854	0.92	0.4691	0.536296	549587	199713	95989.1	30555.1	26245.8	Not applicable	0	0
Zhejiang	245	Natural gas	CHP	NGCC	Once-through	232	2.4	0.44854	0.92	0.4691	0.536296	549587	199713	95989.1	30555.1	26245.8	Not applicable	0	0
Jiangsu	220	Natural gas	CHP	NGCC	Circulating	2424	2	0.546222	0.92	0.4691	0.627647	4.4233e+06	1.88141e+06	900582	245920	492042	Not applicable	0	0
Jiangsu	220	Natural gas	CHP	NGCC	Circulating	2424	2	0.546222	0.92	0.4691	0.627647	4.4233e+06	1.88141e+06	900582	245920	492042	Not applicable	0	0
Jiangsu	220	Natural gas	CHP	NGCC	Circulating	2424	2	0.546222	0.92	0.4691	0.627647	4.4233e+06	1.88141e+06	900582	245920	492042	Not applicable	0	0
Jiangsu	220	Natural gas	CHP	NGCC	Circulating	2424	2	0.546222	0.92	0.4691	0.627647	4.4233e+06	1.88141e+06	900582	245920	492042	Not applicable	0	0
Jiangsu	220	Natural gas	CHP	NGCC	Circulating	3714	1.7	0.509959	0.92	0.4691	0.594576	7.16987e+06	2.89148e+06	1.37985e+06	398620	753895	Not applicable	0	0
Jiangsu	220	Natural gas	CHP	NGCC	Circulating	3714	1.7	0.509959	0.92	0.4691	0.594576	7.16987e+06	2.89148e+06	1.37985e+06	398620	753895	Not applicable	0	0
Zhejiang	215	Coal	CHP	Extraction condensing	Once-through	4858	7.9	0.380495	0.877367	0.251374	0.429337	1.01787e+07	3.46304e+06	945188	968768	1.39368e+06	Not applicable	0	0
Zhejiang	215	Coal	CHP	Extraction condensing	Once-through	4858	6.8	0.380495	0.877367	0.270608	0.432682	1.02611e+07	3.46304e+06	1.01751e+06	976614	1.39722e+06	Not applicable	0	0
Zhejiang	215	Coal	CHP	Extraction condensing	Once-through	4858	6.8	0.380495	0.877367	0.305	0.43854	1.04085e+07	3.46304e+06	1.14683e+06	990642	1.40356e+06	Not applicable	0	0
Zhejiang	215	Coal	CHP	Extraction condensing	Once-through	4858	10.2	0.380495	0.877367	0.312689	0.439829	1.04415e+07	3.46304e+06	1.17574e+06	993778	1.40498e+06	Not applicable	0	0
Jiangsu	183	Coal	CHP	Extraction condensing	Circulating	5747	1.6	0.520763	0.85	0.4691	0.594262	9.24351e+06	3.72555e+06	1.77607e+06	879760	2.40595e+06	Back pressure condensing	13.359	0.127835
Jiangsu	180	Natural gas	CHP	NGCC	Circulating	1662	2.2	0.548661	0.92	0.4691	0.629836	2.48458e+06	1.0619e+06	505209	138134	276026	Not applicable	0	0
Jiangsu	180	Natural gas	CHP	NGCC	Circulating	1662	2	0.548661	0.92	0.4691	0.629836	2.48458e+06	1.0619e+06	505209	138134	276026	Not applicable	0	0
Jiangsu	180	Natural gas	CHP	NGCC	Circulating	4661	2	0.423793	0.92	0.4691	0.511965	8.5529e+06	2.972e+06	1.41684e+06	475511	774102	Not applicable	0	0
Jiangsu	180	Natural gas	CHP	NGCC	Circulating	4661	2.8	0.423793	0.92	0.4691	0.511965	8.5529e+06	2.972e+06	1.41684e+06	475511	774102	Not applicable	0	0
Shanghai	170	Coal	Electricity	Pure condensing	Once-through	3437	3.9	0.378154	0.85		0.378154	5.34547e+06	2.02141e+06	0	508760	324865	Not applicable	0	0
Anhui	153	Blast furnace gas	Electricity	Pure condensing	Circulating	638	11.46	0.386316	0.92		0.386316	805400	311139	0	209390	314317	Not applicable	0	0
Zhejiang	150	Coal	CHP	Extraction condensing	Circulating	5773	8.67368	0.329491	0.85	0.566803	0.423253	1.06981e+07	2.83997e+06	1.76696e+06	1.0182e+06	1.95703e+06	Back pressure condensing	10.95	0.14795
Zhejiang	150	Coal	CHP	Extraction condensing	Circulating	5773	8.67368	0.329491	0.85	0.566803	0.423253	1.06981e+07	2.83997e+06	1.76696e+06	1.0182e+06	1.95703e+06	Back pressure condensing	10.95	0.14795
Zhejiang	150	Coal	CHP	Extraction condensing	Circulating	5773	9.9	0.329491	0.85	0.566803	0.423253	1.06981e+07	2.83997e+06	1.76696e+06	1.0182e+06	1.95703e+06	Back pressure condensing	10.95	0.14795
Zhejiang	150	Coal	CHP	Extraction condensing	Once-through	1840	7.6	0.270705	0.85	0.4691	0.346001	3.66821e+06	844560	466098	349125	176295	Back pressure condensing	10.95	0.05073
Zhejiang	150	Coal	CHP	Extraction condensing	Once-through	1840	7.6	0.270705	0.85	0.4691	0.346001	3.66821e+06	844560	466098	349125	176295	Back pressure condensing	10.95	0.05073
Jiangsu	140	Coal	CHP	Extraction condensing	Circulating	5216	6.5	0.39391	0.85	0.4691	0.475355	7.69079e+06	2.45799e+06	1.2332e+06	731978	1.67055e+06	Back pressure condensing	10.22	0.106361
Jiangsu	140	Coal	CHP	Extraction condensing	Circulating	5216	6.5	0.39391	0.85	0.4691	0.475355	7.69079e+06	2.45799e+06	1.2332e+06	731978	1.67055e+06	Back pressure condensing	10.22	0.106361
Jiangsu	138	Coal	CHP	Extraction condensing	Circulating	5216	6.5	0.39391	0.85	0.4691	0.475355	7.58092e+06	2.42287e+06	1.21558e+06	721521	1.64668e+06	Back pressure condensing	10.074	0.104842
Jiangsu	138	Coal	CHP	Extraction condensing	Circulating	5216	6.5	0.39391	0.85	0.4691	0.475355	7.58092e+06	2.42287e+06	1.21558e+06	721521	1.64668e+06	Back pressure condensing	10.074	0.104842
Anhui	135	Coal	CHP	Extraction condensing	Circulating	3743	9	0.34234	0.85	0.4691	0.423011	5.91912e+06	1.68267e+06	853339	563358	1.16399e+06	Back pressure condensing	9.855	0.0818593
Anhui	135	Coal	CHP	Extraction condensing	Circulating	3743	9	0.34234	0.85	0.4691	0.423011	5.91912e+06	1.68267e+06	853339	563358	1.16399e+06	Back pressure condensing	9.855	0.0818593
Anhui	135	Coal	CHP	Extraction condensing	Circulating	1223	8.04853	0.349148	0.85	0.4691	0.430064	1.88569e+06	543856	278823	179473	380327	Back pressure condensing	9.855	0.0260785
Jiangsu	135	Coal	CHP	Extraction condensing	Circulating	4771	1.3	0.390159	0.85	0.4691	0.47163	6.75314e+06	2.13553e+06	1.0877e+06	642736	1.47345e+06	Back pressure condensing	9.855	0.0933935
Jiangsu	135	Coal	CHP	Extraction condensing	Circulating	4771	8.04853	0.390159	0.85	0.4691	0.47163	6.75314e+06	2.13553e+06	1.0877e+06	642736	1.47345e+06	Back pressure condensing	9.855	0.0933935
Jiangsu	135	Coal	CHP	Extraction condensing	Circulating	5279	8.04853	0.343296	0.85	0.4691	0.424005	8.26903e+06	2.35265e+06	1.20352e+06	787012	1.63034e+06	Back pressure condensing	9.855	0.114358
Jiangsu	135	Coal	CHP	Extraction condensing	Circulating	5279	10.1	0.343296	0.85	0.4691	0.424005	8.26903e+06	2.35265e+06	1.20352e+06	787012	1.63034e+06	Back pressure condensing	9.855	0.114358
Zhejiang	135	Coal	CHP	Extraction condensing	Once-through	6964	8.7	0.381677	0.85	0.4691	0.463161	1.00702e+07	3.13067e+06	1.58767e+06	958445	600514	Back pressure condensing	9.855	0.139268
Zhejiang	135	Coal	CHP	Extraction condensing	Once-through	5163	7.2	0.381677	0.85	0.4691	0.463161	7.59083e+06	2.3687e+06	1.17707e+06	722464	445211	Back pressure condensing	9.855	0.104979
Zhejiang	135	Coal	CHP	Extraction condensing	Once-through	5163	7.2	0.381677	0.85	0.4691	0.463161	7.59083e+06	2.3687e+06	1.17707e+06	722464	445211	Back pressure condensing	9.855	0.104979
Zhejiang	135	Coal	CHP	Extraction condensing	Once-through	5244	7.2	0.341389	0.85	0.4691	0.422023	8.37915e+06	2.38038e+06	1.19554e+06	797493	452196	Back pressure condensing	9.855	0.115881
Jiangsu	135	Natural gas	CHP	NGCC	Circulating	7633	7.1	0.406954	0.92	0.4691	0.495118	1.03599e+07	3.44625e+06	1.74019e+06	575976	950770	Not applicable	0	0
Jiangsu	135	Natural gas	CHP	NGCC	Circulating	7633	7.1	0.406954	0.92	0.4691	0.495118	1.03599e+07	3.44625e+06	1.74019e+06	575976	950770	Not applicable	0	0
Zhejiang	135	Waste heat	CHP	Extraction condensing	Once-through	5102	8.24091	0.342418	0.8	0.4691	0.418931	8.40567e+06	2.38039e+06	1.16317e+06		439951	Not applicable	0	0
Jiangsu	125	Coal	CHP	Extraction condensing	Circulating	2368	8.04853	0.374695	0.85	0.4691	0.45614	3.1277e+06	951581	499873	297682	677150	Back pressure condensing	9.125	0.043255
Jiangsu	120	Coal	CHP	Extraction condensing	Circulating	5991	12.6	0.325132	0.85	0.4691	0.404984	8.73578e+06	2.37589e+06	1.21408e+06	831436	1.64465e+06	Back pressure condensing	8.76	0.120813
Jiangsu	120	Natural gas	CHP	NGCC	Circulating	1289	2.9	0.46553	0.92	0.4691	0.552713	1.46454e+06	549609	261217	81423.3	142719	Not applicable	0	0
Jiangsu	120	Natural gas	CHP	NGCC	Circulating	1289	2.9	0.46553	0.92	0.4691	0.552713	1.46454e+06	549609	261217	81423.3	142719	Not applicable	0	0
Shanghai	120	Natural gas	Electricity	NGCC	Once-through	238	2.9	0.437367	0.92		0.437367	228262	99834.3	0	12690.6	10824.2	Not applicable	0	0
Shanghai	120	Natural gas	Electricity	NGCC	Once-through	238	2.9	0.437367	0.92		0.437367	228262	99834.3	0	12690.6	10824.2	Not applicable	0	0
Shanghai	120	Natural gas	Electricity	NGCC	Once-through	238	3.2	0.437367	0.92		0.437367	228262	99834.3	0	12690.6	10824.2	Not applicable	0	0
Shanghai	120	Natural gas	Electricity	NGCC	Once-through	238	1.3	0.437367	0.92		0.437367	228262	99834.3	0	12690.6	10824.2	Not applicable	0	0
Zhejiang	115	Natural gas	CHP	NGCC	Once-through	827	6.2	0.512083	0.92	0.4691	0.596541	801721	321151	160610	44572.9	43914.7	Not applicable	0	0
Zhejiang	113.8	Natural gas	Electricity	NGCC	Once-through	2452	2	0.536681	0.92		0.536681	1.83432e+06	984445	0	101982	105755	Not applicable	0	0
Zhejiang	113.8	Natural gas	Electricity	NGCC	Once-through	2452	2	0.536681	0.92		0.536681	1.83432e+06	984445	0	101982	105755	Not applicable	0	0
Zhejiang	103	Natural gas	Electricity	NGCC	Once-through	2452	2	0.536681	0.92		0.536681	1.66024e+06	891018	0	92303.3	95718.7	Not applicable	0	0
Jiangsu	100	Coal	CHP	Extraction condensing	Circulating	6757	9.2	0.351143	0.85	0.4691	0.432123	7.74342e+06	2.24765e+06	1.1411e+06	736987	1.54578e+06	Back pressure condensing	7.3	0.107089
Zhejiang	100	Natural gas	CHP	NGCC	Once-through	950	2.7	0.532035	0.92	0.4691	0.614823	797719	331636	160432	44350.4	43866.2	Not applicable	0	0
Zhejiang	100	Natural gas	CHP	NGCC	Once-through	950	3.0303	0.532035	0.92	0.4691	0.614823	797719	331636	160432	44350.4	43866.2	Not applicable	0	0
Jiangsu	100	Solar	Electricity	No turbine	None	88	3.0303									0	Not applicable	0	0
Zhejiang	82	Waste heat	CHP	Extraction condensing	Circulating	7691	6.9	0.342418	0.8	4.32146	0.639427	1.84371e+07	2.11373e+06	9.81136e+06		6.54142e+06	Not applicable	0	0
Jiangsu	80	Coal	CHP	Extraction condensing	Circulating	4865	11.5	0.330376	0.85	1.4	0.513489	6.061e+06	1.23999e+06	1961568	576861	1.10962e+06	Back pressure condensing	5.84	0.0838214
Jiangsu	80	Coal	CHP	Extraction condensing	Circulating	4865	11.5	0.330376	0.85	1.4	0.513489	6.061e+06	1.23999e+06	1961568	576861	1.10962e+06	Back pressure condensing	5.84	0.0838214
Jiangsu	80	Coal	CHP	Extraction condensing	Circulating	4865	11.5	0.330376	0.85	1.4	0.513489	6.061e+06	1.23999e+06	1961568	576861	1.10962e+06	Back pressure condensing	5.84	0.0838214
Zhejiang	77	Natural gas	CHP	NGCC	Circulating	510	5.6	0.353161	0.92	4.32146	0.706813	1.04195e+06	133455	610933	57928.5	61155.4	Not applicable	0	0
Zhejiang	63.1	Natural gas	CHP	NGCC	Circulating	3910	2.5	0.39391	0.92	0.932862	0.544065	3.09906e+06	865991	828564	172297	236743	Not applicable	0	0
Anhui	60	Coal	Electricity	Pure condensing	Circulating	5063	18.8	0.381677	0.85		0.381677	2.69622e+06	1.02909e+06	0	256615	750337	Not applicable	0	0
Jiangsu	60	Coal	CHP	Extraction condensing	Circulating	6049	8.3	0.366866	0.85	4.32146	0.681377	9.98699e+06	1.22688e+06	5.64635e+06	950521	1.32333e+06	Back pressure condensing	4.38	0.138117
Jiangsu	60	Coal	CHP	Extraction condensing	Circulating	6049	8.788	0.366866	0.85	4.32146	0.681377	9.98699e+06	1.22688e+06	5.64635e+06	950521	1.32333e+06	Back pressure condensing	4.38	0.138117
Jiangsu	60	Coal	CHP	Extraction condensing	Circulating	6049	11.2	0.366866	0.85	4.32146	0.681377	9.98699e+06	1.22688e+06	5.64635e+06	950521	1.32333e+06	Back pressure condensing	4.38	0.138117
Jiangsu	60	Coal	CHP	Extraction condensing	Circulating	6049	11.2	0.366866	0.85	4.32146	0.681377	9.98699e+06	1.22688e+06	5.64635e+06	950521	1.32333e+06	Back pressure condensing	4.38	0.138117
Jiangsu	60	Coal	CHP	Extraction condensing	Circulating	6049	11.2	0.366866	0.85	4.32146	0.681377	9.98699e+06	1.22688e+06	5.64635e+06	950521	1.32333e+06	Back pressure condensing	4.38	0.138117
Jiangsu	60	Coal	CHP	Extraction condensing	Circulating	5279	8.1	0.343296	0.85	4.32146	0.665431	8.84301e+06	1.04562e+06	4.9276e+06	841642	1.15487e+06	Back pressure condensing	4.38	0.122296
Jiangsu	60	Coal	CHP	Extraction condensing	Circulating	9064	8.1	0.369069	0.85	4.32146	0.682799	1.48288e+07	1.79924e+06	8.46065e+06	1.41134e+06	1.98291e+06	Back pressure condensing	4.38	0.205077
Jiangsu	60	Coal	CHP	Extraction condensing	Circulating	9064	5.9	0.369069	0.85	4.32146	0.682799	1.48288e+07	1.79924e+06	8.46065e+06	1.41134e+06	1.98291e+06	Back pressure condensing	4.38	0.205077
Jiangsu	60	Coal	CHP	Extraction condensing	Circulating	6720	5.9	0.347175	0.85	4.32146	0.668151	1.13139e+07	1.36588e+06	6.27268e+06	1.07681e+06	1.47012e+06	Back pressure condensing	4.38	0.156467
Jiangsu	60	Coal	CHP	Extraction condensing	Circulating	6720	2.6	0.347175	0.85	4.32146	0.668151	1.13139e+07	1.36588e+06	6.27268e+06	1.07681e+06	1.47012e+06	Back pressure condensing	4.38	0.156467
Jiangsu	60	Coal	CHP	Extraction condensing	Circulating	2055	2.6	0.566359	0.85	4.32146	0.776886	3.02008e+06	432339	1.91821e+06	287439	449568	Back pressure condensing	4.38	0.024627
Jiangsu	60	Coal	CHP	Extraction condensing	Circulating	2055	6.6	0.566359	0.85	4.32146	0.776886	3.02008e+06	432339	1.91821e+06	287439	449568	Back pressure condensing	4.38	0.024627
Jiangsu	60	Coal	CHP	Extraction condensing	Circulating	5680	6.6	0.343296	0.85	4.32146	0.665431	9.57549e+06	1.14591e+06	5.30191e+06	911356	1.65156e+06	Back pressure condensing	4.38	0.132426
Jiangsu	60	Coal	CHP	Extraction condensing	Circulating	6049	6.6	0.366866	0.85	4.32146	0.681377	9.98699e+06	1.22688e+06	5.64635e+06	950521	1.32333e+06	Back pressure condensing	4.38	0.138117
Jiangsu	60	Coal	CHP	Extraction condensing	Circulating	5279	6.6	0.343296	0.85	4.32146	0.665431	8.84301e+06	1.04562e+06	4.9276e+06	841642	1.15487e+06	Back pressure condensing	4.38	0.122296
Jiangsu	60	Coal	CHP	Extraction condensing	Circulating	6381	8.788	0.396452	0.85	4.32146	0.699599	1.03136e+07	1.31076e+06	5.95625e+06	981604	3.25666e+06	Back pressure condensing	4.38	0.142633
Jiangsu	60	Coal	CHP	Extraction condensing	Circulating	6818	8.788	0.366866	0.85	4.32146	0.681377	1.12245e+07	1.37107e+06	6.36416e+06	1.0683e+06	931118	Back pressure condensing	4.38	0.155231
Jiangsu	60	Coal	Electricity	Pure condensing	Circulating	2658	8.788	0.380495	0.85		0.380495	1.38668e+06	527624	0	131978	393916	Not applicable	0	0
Zhejiang	60	Coal	CHP	Extraction condensing	Circulating	5244	0.3	0.341389	0.85	4.32146	0.66408	8.85769e+06	1.05795e+06	4.89493e+06	843039	1.01701e+06	Back pressure condensing	4.38	0.122499
Zhejiang	60	Coal	CHP	Extraction condensing	Circulating	5244	8.1	0.341389	0.85	4.32146	0.66408	8.85769e+06	1.05795e+06	4.89493e+06	843039	1.01701e+06	Back pressure condensing	4.38	0.122499
Zhejiang	60	Coal	CHP	Extraction condensing	Circulating	5244	10.4815	0.341389	0.85	4.32146	0.66408	8.85769e+06	1.05795e+06	4.89493e+06	843039	1.01701e+06	Back pressure condensing	4.38	0.122499
Zhejiang	60	Coal	CHP	Extraction condensing	Circulating	6002	35.6	0.546222	0.85	6.32	0.789981	1.18467e+07	1.20568e+06	8.19345e+06	1.12752e+06	1.29098e+06	Back pressure condensing	4.38	0.0793008
Zhejiang	60	Coal	CHP	Extraction condensing	Circulating	6002	8.3	0.546222	0.85	6.32	0.789981	1.18467e+07	1.20568e+06	8.19345e+06	1.12752e+06	1.29098e+06	Back pressure condensing	4.38	0.0793008
Jiangsu	60	Natural gas	CHP	NGCC	Circulating	1289	1.3	0.46553	0.92	4.32146	0.777386	1.89813e+06	274804	1.2032e+06	105529	152447	Not applicable	0	0
Jiangsu	60	Natural gas	CHP	NGCC	Circulating	1289	1.3	0.46553	0.92	4.32146	0.777386	1.89813e+06	274804	1.2032e+06	105529	152447	Not applicable	0	0
Jiangsu	60	Natural gas	CHP	Extraction condensing	Circulating	7214	7.7	0.352149	0.92	4.32146	0.70605	1.14035e+07	1.43824e+06	6.7338e+06	633996	1.70371e+06	Not applicable	0	0
Jiangsu	60	Natural gas	CHP	Extraction condensing	Circulating	7214	7.7	0.352149	0.92	4.32146	0.70605	1.14035e+07	1.43824e+06	6.7338e+06	633996	1.70371e+06	Not applicable	0	0
Jiangsu	60	Waste heat	CHP	Back pressure	None	6381	4.9	0.396452	0.8	4.32146	0.671545	1.07515e+07	1.31076e+06	5.95625e+06		663162	Not applicable	0	0
Jiangsu	56	Coal	CHP	Extraction condensing	Circulating	9374	8.3	0.372424	0.85	0.562732	0.466885	5.90427e+06	1.73295e+06	1.06345e+06	561944	1.37701e+06	Back pressure condensing	4.088	0.0816539
Jiangsu	56	Coal	CHP	Extraction condensing	Circulating	9374	11	0.372424	0.85	0.562732	0.466885	5.90427e+06	1.73295e+06	1.06345e+06	561944	1.37701e+06	Back pressure condensing	4.088	0.0816539
Jiangsu	55	Coal	CHP	Back pressure	None	4771	8.788	0.390159	0.85	4.32146	0.695877	7.03264e+06	870030	4.0823e+06	669338	454519	Not applicable	0	0
Jiangsu	55	Coal	CHP	Back pressure	None	4771	6.1	0.390159	0.85	4.32146	0.695877	7.03264e+06	870030	4.0823e+06	669338	454519	Not applicable	0	0
Jiangsu	55	Coal	CHP	Extraction condensing	Circulating	2368	10.8	0.374695	0.85	4.32146	0.686382	3.50117e+06	418696	2.02618e+06	333227	474872	Back pressure condensing	4.015	0.0484199
Jiangsu	55	Coal	CHP	Extraction condensing	Circulating	2368	8.788	0.374695	0.85	4.32146	0.686382	3.50117e+06	418696	2.02618e+06	333227	474872	Back pressure condensing	4.015	0.0484199
Jiangsu	55	Natural gas	CHP	Extraction condensing	Circulating	7333	3.2	0.316753	0.92	4.32146	0.677524	1.11609e+07	1.37498e+06	6.27447e+06	620509	1.5875e+06	Not applicable	0	0
Jiangsu	55	Natural gas	CHP	Extraction condensing	Circulating	7333	1.4	0.316753	0.92	4.32146	0.677524	1.11609e+07	1.37498e+06	6.27447e+06	620509	1.5875e+06	Not applicable	0	0
Zhejiang	55	Natural gas	CHP	NGCC	Circulating	3048.52	5.3	0.481275	0.92	4.32146	0.785449	4.04677e+06	583055	2.60846e+06	224986	261111	Not applicable	0	0
Jiangsu	55	Sludge	CHP	Extraction condensing	Circulating	5551	4.8	0.364688	0.725	2.58293	0.568293	6.78486e+06	1.04634e+06	2.8389e+06	224153	2.15636e+06	Not applicable	0	0
Jiangsu	55	Sludge	CHP	Extraction condensing	Circulating	5551	4.8	0.364688	0.725	2.58293	0.568293	6.78486e+06	1.04634e+06	2.8389e+06	224153	2.15636e+06	Not applicable	0	0
Zhejiang	52.14	Natural gas	CHP	NGCC	Circulating	3910	2.5	0.39391	0.92	0.932862	0.544065	2.56078e+06	715575	684648	142370	195622	Not applicable	0	0
Jiangsu	50	Blast furnace gas	CHP	Extraction condensing	Circulating	7748	12.6	0.413805	0.92	4.32146	0.748043	9.49658e+06	1.21892e+06	6.02688e+06	2.46894e+06	1.70306e+06	Not applicable	0	0
Jiangsu	50	Blast furnace gas	CHP	Extraction condensing	Circulating	7748	12.6	0.413805	0.92	4.32146	0.748043	9.49658e+06	1.21892e+06	6.02688e+06	2.46894e+06	1.70306e+06	Not applicable	0	0
Anhui	50	Coal	CHP	Back pressure	None	4805	3.3	0.47821	0.85	5	0.752494	6.78232e+06	810411	4324500	645514	501162	Not applicable	0	0
Anhui	50	Coal	CHP	Extraction condensing	Circulating	6347	11	0.340443	0.85	4.32146	0.663406	8.88897e+06	1.04878e+06	4.93709e+06	846016	1.20351e+06	Back pressure condensing	3.65	0.122931
Anhui	50	Coal	CHP	Extraction condensing	Circulating	6347	7.8	0.340443	0.85	4.32146	0.663406	8.88897e+06	1.04878e+06	4.93709e+06	846016	1.20351e+06	Back pressure condensing	3.65	0.122931
Anhui	50	Coal	CHP	Extraction condensing	Circulating	6347	6.8	0.340443	0.85	4.32146	0.663406	8.88897e+06	1.04878e+06	4.93709e+06	846016	1.20351e+06	Back pressure condensing	3.65	0.122931
Anhui	50	Coal	CHP	Extraction condensing	Circulating	6347	9.4	0.340443	0.85	4.32146	0.663406	8.88897e+06	1.04878e+06	4.93709e+06	846016	1.20351e+06	Back pressure condensing	3.65	0.122931
Anhui	50	Coal	CHP	Extraction condensing	Circulating	1275	9.4	0.36822	0.85	4.32146	0.682252	1.73529e+06	209332	991774	165158	241763	Back pressure condensing	3.65	0.0239984
Jiangsu	50	Coal	CHP	Extraction condensing	Circulating	4865	8.788	0.330376	0.85	1.4	0.513489	3.78812e+06	774994	1225980	360538	693512	Back pressure condensing	3.65	0.0523884
Jiangsu	50	Coal	CHP	Extraction condensing	Circulating	4118.05	10.2	0.36822	0.85	4.32146	0.682252	5.60471e+06	676108	3.20327e+06	533433	750747	Back pressure condensing	3.65	0.0775112
Jiangsu	50	Coal	CHP	Extraction condensing	Circulating	5871	8.788	0.385266	0.85	4.32146	0.692928	7.92646e+06	983862	4.56683e+06	754408	1.07032e+06	Back pressure condensing	3.65	0.10962
Jiangsu	50	Coal	CHP	Extraction condensing	Circulating	5680	7.2	0.343296	0.85	4.32146	0.665431	7.97958e+06	954922	4.41826e+06	759463	1.58362e+06	Back pressure condensing	3.65	0.110355
Jiangsu	50	Coal	CHP	Extraction condensing	Circulating	6757	7.2	0.351143	0.85	4.32146	0.670892	9.38402e+06	1.12382e+06	5.25601e+06	893133	1.23184e+06	Back pressure condensing	3.65	0.129778
Jiangsu	50	Coal	CHP	Extraction condensing	Circulating	6757	7.8	0.351143	0.85	4.32146	0.670892	9.38402e+06	1.12382e+06	5.25601e+06	893133	1.23184e+06	Back pressure condensing	3.65	0.129778
Jiangsu	50	Coal	Electricity	Pure condensing	Circulating	2658	7.8	0.380495	0.85		0.380495	1.15556e+06	439686	0	109982	328263	Not applicable	0	0
Jiangsu	50	Coal	Electricity	Pure condensing	Circulating	2658	7.8	0.380495	0.85		0.380495	1.15556e+06	439686	0	109982	328263	Not applicable	0	0
Shanghai	50	Coal	CHP	Extraction condensing	Circulating	4679	8.788	0.384063	0.85	4.32146	0.692194	6.32132e+06	783265	3.63962e+06	601638	667391	Back pressure condensing	3.65	0.0874216
Shanghai	50	Coal	CHP	Extraction condensing	Circulating	4679	9.8	0.384063	0.85	4.32146	0.692194	6.32132e+06	783265	3.63962e+06	601638	667391	Back pressure condensing	3.65	0.0874216
Shanghai	50	Coal	CHP	Extraction condensing	Circulating	4679	9.8	0.384063	0.85	4.32146	0.692194	6.32132e+06	783265	3.63962e+06	601638	667391	Back pressure condensing	3.65	0.0874216
Zhejiang	50	Coal	CHP	Back pressure	None	4946	7.8	0.44529	0.85	4.32146	0.726003	6.38962e+06	829741	3.84731e+06	608137	326017	Not applicable	0	0
Zhejiang	50	Coal	CHP	Back pressure	None	6629	8.3	0.451838	0.85	4.32146	0.729242	8.61743e+06	1.15265e+06	5.15645e+06	820172	436952	Not applicable	0	0
Zhejiang	50	Coal	CHP	Extraction condensing	Dry	8091	8.3	0.344258	0.85	4.32146	0.666109	1.12456e+07	1.32239e+06	6.29368e+06	1.07031e+06	547075	Back pressure condensing	3.65	0.155523
Zhejiang	50	Coal	CHP	Extraction condensing	Dry	8091	10.9	0.344258	0.85	4.32146	0.666109	1.12456e+07	1.32239e+06	6.29368e+06	1.07031e+06	547075	Back pressure condensing	3.65	0.155523
Zhejiang	50	Coal	CHP	Extraction condensing	Circulating	6629	10.4815	0.451838	0.85	4.32146	0.729242	8.61743e+06	1.15265e+06	5.15645e+06	820172	1.07135e+06	Back pressure condensing	3.65	0.116061
Zhejiang	50	Coal	CHP	Extraction condensing	Dry	8091	10.4815	0.344258	0.85	4.32146	0.666109	1.12456e+07	1.32239e+06	6.29368e+06	1.07031e+06	547075	Back pressure condensing	3.65	0.155523
Zhejiang	50	Coal	CHP	Extraction condensing	Dry	8091	10.4815	0.344258	0.85	4.32146	0.666109	1.12456e+07	1.32239e+06	6.29368e+06	1.07031e+06	547075	Back pressure condensing	3.65	0.155523
Zhejiang	50	Coal	CHP	Extraction condensing	Dry	8091	10.4815	0.344258	0.85	4.32146	0.666109	1.12456e+07	1.32239e+06	6.29368e+06	1.07031e+06	547075	Back pressure condensing	3.65	0.155523
Zhejiang	50	Coal	CHP	Extraction condensing	Dry	8091	10.2	0.344258	0.85	4.32146	0.666109	1.12456e+07	1.32239e+06	6.29368e+06	1.07031e+06	547075	Back pressure condensing	3.65	0.155523
Jiangsu	50	Natural gas	CHP	Extraction condensing	Circulating	5871		0.385266	0.92	4.32146	0.729682	7.51766e+06	983862	4.56683e+06	417956	1.15545e+06	Not applicable	0	0
Jiangsu	50	Solar	Electricity	No turbine	None	938	0.7									0	Not applicable	0	0
Shanghai	50	Solar	Electricity	No turbine	None	875	6.9									0	Not applicable	0	0
Jiangsu	50	Waste heat	CHP	Extraction condensing	Circulating	3866	9.4	0.235441	0.8	4.32146	0.551493	6.03487e+06	535828	3.00721e+06		710595	Not applicable	0	0
Zhejiang	48	Coal	CHP	Extraction condensing	Circulating	8309	11.2	0.520763	0.85	4.32146	0.759738	9.95752e+06	1.38411e+06	6.20473e+06	947716	1.28915e+06	Back pressure condensing	3.504	0.100241
Zhejiang	46	Solar	Electricity	No turbine	None	519										0	Not applicable	0	0
Jiangsu	40	Coal	CHP	Back pressure	None	4414.35	8.788	0.493852	0.85	6.58911	0.776237	6.11739e+06	587572	4.18848e+06	582229	414824	Not applicable	0	0
Jiangsu	40	Coal	CHP	Back pressure	None	4414.35	8.788	0.493852	0.85	6.58911	0.776237	6.11739e+06	587572	4.18848e+06	582229	414824	Not applicable	0	0
Jiangsu	40	Coal	CHP	Back pressure	None	4414.35	10.4815	0.493852	0.85	6.58911	0.776237	6.11739e+06	587572	4.18848e+06	582229	414824	Not applicable	0	0
Zhejiang	40	Solar	Electricity	No turbine	None	947										0	Not applicable	0	0
Zhejiang	39	Coal	CHP	Extraction condensing	Circulating	5831	9.1	0.415203	0.85	4.32146	0.710235	5.9545e+06	744173	3.53786e+06	566725	1.47868e+06	Back pressure condensing	2.847	0.0823486
Zhejiang	39	Coal	CHP	Extraction condensing	Circulating	5831	9.1	0.415203	0.85	4.32146	0.710235	5.9545e+06	744173	3.53786e+06	566725	1.47868e+06	Back pressure condensing	2.847	0.0823486
Zhejiang	39	Natural gas	CHP	NGCC	Circulating	510	5.6	0.353161	0.92	4.32146	0.706813	527738	67594.2	309434	29340.4	30974.8	Not applicable	0	0
Anhui	36	Coal	CHP	Extraction condensing	Circulating	6948	7.5	0.36822	0.85	4.32146	0.682252	6.80854e+06	821328	3.8913e+06	648009	948577	Back pressure condensing	2.628	0.0941597
Jiangsu	36	Coal	CHP	Extraction condensing	Circulating	6894	8.8	0.301966	0.85	4.32146	0.633831	7.24087e+06	814838	3.86106e+06	689156	904911	Back pressure condensing	2.628	0.100139
Jiangsu	33.8	Solar	Electricity	No turbine	None	1006										0	Not applicable	0	0
Jiangsu	33	Blast furnace gas	CHP	Extraction condensing	Circulating	5994	7.7	0.211897	0.92	4.32146	0.565119	6.44662e+06	657256	3.07725e+06	1.67601e+06	869563	Not applicable	0	0
Jiangsu	33	Natural gas	CHP	Extraction condensing	Circulating	4845	4.4	0.354179	0.92	4.89697	0.72389	4.61735e+06	550260	2.81863e+06	256708	654371	Not applicable	0	0
Jiangsu	33	Natural gas	CHP	Extraction condensing	Circulating	4845	4.4	0.354179	0.92	4.89697	0.72389	4.61735e+06	550260	2.81863e+06	256708	654371	Not applicable	0	0
Jiangsu	33	Natural gas	CHP	Extraction condensing	Circulating	4845	4.4	0.354179	0.92	4.89697	0.72389	4.61735e+06	550260	2.81863e+06	256708	654371	Not applicable	0	0
Zhejiang	31	Natural gas	CHP	NGCC	Circulating	510	5.6	0.353161	0.92	4.32146	0.706813	419484	53728.7	245960	23321.9	24621	Not applicable	0	0
Anhui	30	Biomass	CHP	Extraction condensing	Circulating	7132	11.46	0.290104	0.725	4.32146	0.565651	6.96466e+06	688547	3.32863e+06	78210.9	1.05961e+06	Not applicable	0	0
Anhui	30	Coal	CHP	Extraction condensing	Circulating	6369	1.7	0.333967	0.85	4.32146	0.658729	5.33634e+06	614252	2.97252e+06	507891	883195	Back pressure condensing	2.19	0.0737997
Jiangsu	30	Coal	CHP	Back pressure	None	2079	8.788	0.311139	0.85	4.32146	0.641289	1.80545e+06	206569	970305	171835	108033	Not applicable	0	0
Jiangsu	30	Coal	CHP	Extraction condensing	Circulating	9064	8.788	0.369069	0.85	4.32146	0.682799	7.41439e+06	899620	4.23033e+06	705672	991455	Back pressure condensing	2.19	0.102538
Jiangsu	30	Coal	CHP	Extraction condensing	Circulating	5187	8.788	0.166984	0.85	4.32146	0.480594	5.01527e+06	361887	2.42086e+06	477333	567374	Back pressure condensing	2.19	0.0693594
Zhejiang	30	Coal	CHP	Back pressure	None	7612	11.3145	0.358309	0.85	4.32146	0.675745	6.35237e+06	778525	3.55265e+06	604592	301048	Not applicable	0	0
Zhejiang	30	Coal	CHP	Back pressure	None	4766	7.8	0.529741	0.85	4.32146	0.763285	3.54096e+06	489506	2.22437e+06	337014	188491	Not applicable	0	0
Zhejiang	30	Coal	CHP	Extraction condensing	Circulating	4766	10.608	0.529741	0.85	4.32146	0.763285	3.54096e+06	489506	2.22437e+06	337014	852490	Back pressure condensing	2.19	0.0342455
Jiangsu	30	Coal gangue	CHP	Extraction condensing	Circulating	3546	10.608	0.276802	0.85	4.32146	0.61189	3.22266e+06	353096	1.65498e+06	304980	387875	Back pressure condensing	2.19	0.0445683
Jiangsu	30	Solar	Electricity	No turbine	None	1361										0	Not applicable	0	0
Jiangsu	30	Solar	Electricity	No turbine	None	1236										0	Not applicable	0	0
Zhejiang	30	Solar	Electricity	No turbine	None	718	4.4									0	Not applicable	0	0
Jiangsu	25	Biomass	CHP	Extraction condensing	Circulating	9125	13.2	0.241454	0.725	4.32146	0.526762	8.07876e+06	768690	3.549e+06	90721.9	1.0964e+06	Not applicable	0	0
Anhui	25	Coal	CHP	Back pressure	None	6369	9.5	0.333967	0.85	4.32146	0.658729	4.44695e+06	511877	2.4771e+06	423243	299083	Not applicable	0	0
Anhui	25	Coal	CHP	Back pressure	None	4414.35	9.5	0.493852	0.85	4.32146	0.748556	2.76346e+06	367233	1.71688e+06	263015	207294	Not applicable	0	0
Anhui	25	Coal	CHP	Extraction condensing	Circulating	6338	7.2	0.36822	0.85	4.32146	0.682252	4.31304e+06	520291	2.46505e+06	410498	600900	Back pressure condensing	1.825	0.0596479
Anhui	25	Coal	CHP	Extraction condensing	Circulating	6338	7.2	0.36822	0.85	1.57766	0.563813	2.47173e+06	520291	899930	235249	467866	Back pressure condensing	1.825	0.0341832
Anhui	25	Coal	CHP	Extraction condensing	Circulating	4805	7.9	0.47821	0.85	5	0.752494	3.39116e+06	405206	2162250	322757	1.24089e+06	Back pressure condensing	1.825	0.0368781
Anhui	25	Coal	CHP	Extraction condensing	Circulating	6369	3.8	0.333967	0.85	4.32146	0.658729	4.44695e+06	511877	2.4771e+06	423243	735996	Back pressure condensing	1.825	0.0614998
Anhui	25	Coal	Electricity	Pure condensing	Circulating	5063	7.2	0.381677	0.85		0.381677	1.12342e+06	428785	0	106923	312640	Not applicable	0	0
Jiangsu	25	Coal	CHP	Back pressure	None	8281	8.788	0.369069	0.85	4.92	0.696655	6.17174e+06	685667	3.66683e+06	587401	392318	Not applicable	0	0
Jiangsu	25	Coal	CHP	Back pressure	None	8281	8.788	0.369069	0.85	4.92	0.696655	6.17174e+06	685667	3.66683e+06	587401	392318	Not applicable	0	0
Jiangsu	25	Coal	CHP	Extraction condensing	Circulating	4118.05	8.788	0.36822	0.85	4.32146	0.682252	2.80236e+06	338054	1.60164e+06	266717	375373	Back pressure condensing	1.825	0.0387556
Jiangsu	25	Coal	CHP	Extraction condensing	Circulating	9064	9	0.369069	0.85	4.32146	0.682799	6.17866e+06	749683	3.52527e+06	588060	826212	Back pressure condensing	1.825	0.0854487
Jiangsu	25	Coal	CHP	Extraction condensing	Circulating	5787	9	0.372424	0.85	1.60562	0.56965	2.31938e+06	497393	836254	220749	420568	Back pressure condensing	1.825	0.0320762
Jiangsu	25	Coal	CHP	Extraction condensing	Circulating	6193	9	0.579717	0.85	2.37714	0.746888	2.41638e+06	497174	1.32495e+06	229981	482584	Back pressure condensing	1.825	0.0277884
Jiangsu	25	Coal	CHP	Extraction condensing	Circulating	6193	9	0.579717	0.85	2.37714	0.746888	2.41638e+06	497174	1.32495e+06	229981	482584	Back pressure condensing	1.825	0.0277884
Jiangsu	25	Coal	CHP	Extraction condensing	Circulating	5018	9.5	0.310354	0.85	4.32146	0.640661	3.6392e+06	416845	1.95166e+06	346364	457407	Back pressure condensing	1.825	0.0503288
Jiangsu	25	Coal	CHP	Extraction condensing	Circulating	8281	8.788	0.369069	0.85	3.71	0.665797	5.1108e+06	685667	2.76503e+06	486425	720388	Back pressure condensing	1.825	0.0706806
Jiangsu	25	Coal	CHP	Extraction condensing	Circulating	4630	6.5	0.365774	0.85	4.32146	0.680668	3.15764e+06	380080	1.80075e+06	300532	422039	Back pressure condensing	1.825	0.0436691
Jiangsu	25	Coal	CHP	Extraction condensing	Circulating	4630	8.1	0.365774	0.85	4.32146	0.680668	3.15764e+06	380080	1.80075e+06	300532	422039	Back pressure condensing	1.825	0.0436691
Jiangsu	25	Coal	CHP	Extraction condensing	Circulating	8281	8.1	0.369069	0.85	3.71	0.665797	5.1108e+06	685667	2.76503e+06	486425	720388	Back pressure condensing	1.825	0.0706806
Jiangsu	25	Coal	CHP	Extraction condensing	Circulating	4118.05	8.788	0.36822	0.85	4.32146	0.682252	2.80236e+06	338054	1.60164e+06	266717	375373	Back pressure condensing	1.825	0.0387556
Jiangsu	25	Coal	CHP	Extraction condensing	Circulating	2957	8.7	0.281881	0.85	4.32146	0.616504	2.2235e+06	245372	1.15007e+06	211624	269540	Back pressure condensing	1.825	0.0307503
Jiangsu	25	Coal	CHP	Extraction condensing	Circulating	5992	8.7	0.443682	0.85	4.32146	0.725198	3.90737e+06	517170	2.33047e+06	371887	546190	Back pressure condensing	1.825	0.0540375
Jiangsu	25	Coal	CHP	Extraction condensing	Circulating	5018	1.3	0.310354	0.85	4.32146	0.640661	3.6392e+06	416845	1.95166e+06	346364	457407	Back pressure condensing	1.825	0.0503288
Jiangsu	25	Coal	CHP	Extraction condensing	Circulating	6894	1.3	0.301966	0.85	4.32146	0.633831	5.02838e+06	565860	2.68129e+06	478581	628410	Back pressure condensing	1.825	0.0695407
Shanghai	25	Coal	CHP	Extraction condensing	Circulating	4679	7	0.384063	0.85	4.32146	0.692194	3.16066e+06	391632	1.81981e+06	300819	333696	Back pressure condensing	1.825	0.0437108
Zhejiang	25	Coal	CHP	Back pressure	None	4383	9	0.516387	0.85	6.91612	0.785864	3.91855e+06	366068	2.7282e+06	372952	194606	Not applicable	0	0
Zhejiang	25	Coal	CHP	Back pressure	None	4383	13	0.516387	0.85	6.91612	0.785864	3.91855e+06	366068	2.7282e+06	372952	194606	Not applicable	0	0
Zhejiang	25	Coal	CHP	Back pressure	None	3889	10.4815	0.378154	0.85	4.32146	0.68855	2.66988e+06	336710	1.51255e+06	254108	128172	Not applicable	0	0
Zhejiang	25	Coal	CHP	Back pressure	None	6369	10.4815	0.529741	0.85	4.32146	0.763285	3.9476e+06	547416	2.4771e+06	375717	209907	Not applicable	0	0
Zhejiang	25	Coal	CHP	Back pressure	None	6369	5.9	0.529741	0.85	4.32146	0.763285	3.9476e+06	547416	2.4771e+06	375717	209907	Not applicable	0	0
Zhejiang	25	Coal	CHP	Back pressure	None	6369	10.2	0.529741	0.85	4.32146	0.763285	3.9476e+06	547416	2.4771e+06	375717	209907	Not applicable	0	0
Zhejiang	25	Coal	CHP	Back pressure	None	6629	13.1238	0.451838	0.85	4.32146	0.729242	4.30872e+06	576325	2.57822e+06	410086	218476	Not applicable	0	0
Zhejiang	25	Coal	CHP	Back pressure	None	6369	10.4815	0.529741	0.85	4.32146	0.763285	3.9476e+06	547416	2.4771e+06	375717	209907	Not applicable	0	0
Zhejiang	25	Coal	CHP	Back pressure	None	4503	10.4815	0.516387	0.85	4.32146	0.757977	2.81777e+06	391086	1.75136e+06	268184	148408	Not applicable	0	0
Zhejiang	25	Coal	CHP	Extraction condensing	Circulating	7612	10.4815	0.358309	0.85	4.32146	0.675745	5.29364e+06	648771	2.96054e+06	503827	615108	Back pressure condensing	1.825	0.0732091
Zhejiang	25	Coal	CHP	Extraction condensing	Circulating	4924	9	0.546222	0.85	0.537573	0.624219	1.064e+06	428093	238231	101268	315730	Back pressure condensing	1.825	0.0147148
Zhejiang	25	Coal	CHP	Extraction condensing	Circulating	4946	11.1	0.44529	0.85	4.32146	0.726003	3.19481e+06	414870	1.92365e+06	304069	1.18238e+06	Back pressure condensing	1.825	0.0441818
Zhejiang	25	Coal	CHP	Extraction condensing	Circulating	3889	13	0.378154	0.85	4.32146	0.68855	2.66988e+06	336710	1.51255e+06	254108	1.08526e+06	Back pressure condensing	1.825	0.0369235
Zhejiang	25	Coal	CHP	Extraction condensing	Circulating	6629	9.5	0.451838	0.85	3.2976	0.705367	3.59008e+06	576325	1.96738e+06	341689	505742	Back pressure condensing	1.825	0.0496495
Zhejiang	25	Coal	CHP	Extraction condensing	Dry	8091	7.56589	0.344258	0.85	4.32146	0.666109	5.62281e+06	661197	3.14684e+06	535156	273537	Back pressure condensing	1.825	0.0777615
Zhejiang	25	Coal	CHP	Extraction condensing	Dry	8091	11.3145	0.344258	0.85	4.32146	0.666109	5.62281e+06	661197	3.14684e+06	535156	273537	Back pressure condensing	1.825	0.0777615
Zhejiang	25	Municipal solid waste	CHP	Back pressure	None	8129	10.608	0.487698	0.725	4.32146	0.664262	5.79498e+06	699419	3.16162e+06	227459	267913	Not applicable	0	0
Zhejiang	25	Municipal solid waste	CHP	Extraction condensing	Circulating	8129	10.608	0.487698	0.725	4.32146	0.664262	5.79498e+06	699419	3.16162e+06	227459	2.79684e+06	Not applicable	0	0
Zhejiang	25	Municipal solid waste	CHP	Extraction condensing	Circulating	8129	9.4	0.487698	0.725	4.32146	0.664262	5.79498e+06	699419	3.16162e+06	227459	2.79684e+06	Not applicable	0	0
Zhejiang	25	Sludge	CHP	Back pressure	None	2275	4.4	0.414	0.725	4.32146	0.635315	1.69769e+06	197584	884818	56087.1	74978.6	Not applicable	0	0
Zhejiang	25	Sludge	CHP	Extraction condensing	Circulating	3230	6.8	0.520763	0.725	4.32146	0.675235	2.24967e+06	269188	1.25625e+06	74322.8	575126	Not applicable	0	0
Jiangsu	25	Solar	Electricity	No turbine	None	644	6.8									0	Not applicable	0	0
Anhui	24	Coal	CHP	Extraction condensing	Circulating	376	4.2	0.141102	0.85	4.32146	0.43722	323762	22378.7	140389	30814.4	34222.3	Back pressure condensing	1.752	0.00447752
Jiangsu	24	Coal	CHP	Extraction condensing	Circulating	3159	8.788	0.36822	0.85	4.32146	0.682252	2.06373e+06	248952	1.17949e+06	196417	276435	Back pressure condensing	1.752	0.0285406
Jiangsu	24	Coal	CHP	Extraction condensing	Circulating	9348	8.788	0.318394	0.85	4.32146	0.646999	6.36643e+06	719631	3.4903e+06	605931	818016	Back pressure condensing	1.752	0.0880454
Jiangsu	24	Coal	CHP	Extraction condensing	Circulating	4760	8.788	0.355202	0.85	4.32146	0.673656	3.10863e+06	361501	1.77726e+06	295866	416534	Back pressure condensing	1.752	0.0429912
Jiangsu	24	Coal	CHP	Extraction condensing	Circulating	9348	8.788	0.318394	0.85	4.32146	0.646999	6.36643e+06	719631	3.4903e+06	605931	818016	Back pressure condensing	1.752	0.0880454
Jiangsu	24	Coal	CHP	Extraction condensing	Circulating	9348	8.788	0.318394	0.85	4.32146	0.646999	6.36643e+06	719631	3.4903e+06	605931	818016	Back pressure condensing	1.752	0.0880454
Shanghai	24	Coal	Electricity	Pure condensing	Circulating	2277	10.4815	0.408306	0.85		0.408306	456772	186503	0	43473.7	134981	Not applicable	0	0
Jiangsu	24	Municipal solid waste	CHP	Extraction condensing	Circulating	9144	16.6219	0.401634	0.725	1.2931	0.536597	3.24242e+06	736319	1.02161e+06	127269	1.47297e+06	Not applicable	0	0
Jiangsu	24	Municipal solid waste	CHP	Extraction condensing	Circulating	9144	11.5	0.401634	0.725	1.2931	0.536597	3.24242e+06	736319	1.02161e+06	127269	1.47297e+06	Not applicable	0	0
Jiangsu	24	Sludge	CHP	Extraction condensing	Circulating	9070	8.08333	0.303457	0.725	4.32146	0.57492	7.08042e+06	731144	3.3865e+06	233917	1.64046e+06	Not applicable	0	0
Jiangsu	24	Sludge	CHP	Extraction condensing	Circulating	9070	6.7	0.303457	0.725	4.32146	0.57492	7.08042e+06	731144	3.3865e+06	233917	1.64046e+06	Not applicable	0	0
Jiangsu	24	Sludge	CHP	Extraction condensing	Circulating	8929	6.7	0.382866	0.725	4.32146	0.620758	6.46832e+06	715920	3.33385e+06	213695	1.61496e+06	Not applicable	0	0
Jiangsu	24	Sludge	CHP	Extraction condensing	Circulating	8929	7.2	0.382866	0.725	4.32146	0.620758	6.46832e+06	715920	3.33385e+06	213695	1.61496e+06	Not applicable	0	0
Zhejiang	22	Coal	CHP	Back pressure	None	6445	5.6	0.512083	0.85	4.32146	0.756225	3.53013e+06	478796	2.20586e+06	335983	186922	Not applicable	0	0
Zhejiang	22	Coal	CHP	Back pressure	None	6445	5.6	0.512083	0.85	4.32146	0.756225	3.53013e+06	478796	2.20586e+06	335983	186922	Not applicable	0	0
Zhejiang	22	Coal	CHP	Back pressure	None	5666	6.2	0.380495	0.85	4.32146	0.690003	3.39479e+06	423617	1.93924e+06	323102	164329	Not applicable	0	0
Zhejiang	22	Coal	CHP	Back pressure	None	5666	6.2	0.380495	0.85	4.32146	0.690003	3.39479e+06	423617	1.93924e+06	323102	164329	Not applicable	0	0
Zhejiang	22	Coal	CHP	Back pressure	None	6445	10.4815	0.512083	0.85	4.32146	0.756225	3.53013e+06	478796	2.20586e+06	335983	186922	Not applicable	0	0
Zhejiang	22	Coal	CHP	Back pressure	None	6445	10.4815	0.512083	0.85	4.32146	0.756225	3.53013e+06	478796	2.20586e+06	335983	186922	Not applicable	0	0
Zhejiang	22	Municipal solid waste	CHP	Back pressure	None	7072	4.6	0.54141	0.725	4.32146	0.681569	4.3255e+06	534338	2.42046e+06	169781	205107	Not applicable	0	0
Zhejiang	21	Coal	CHP	Back pressure	None	5124	10.4815	0.579717	0.85	4.32146	0.781527	2.61025e+06	371492	1.67402e+06	248433	141855	Not applicable	0	0
Jiangsu	21	Sludge	CHP	Extraction condensing	Circulating	5635	7.9	0.271302	0.725	4.32146	0.551643	3.98544e+06	392352	1.84097e+06	131668	891788	Not applicable	0	0
Jiangsu	20	Blast furnace gas	Electricity	Pure condensing	Circulating	5953	8.9	0.575	0.92		0.575	723057	415758	0	187982	383373	Not applicable	0	0
Jiangsu	20	Coal	CHP	Extraction condensing	Circulating	5981	6.1	0.309572	0.85	4.32146	0.640034	3.4427e+06	387999	1.86096e+06	327663	436150	Back pressure condensing	1.46	0.0476114
Zhejiang	20	Municipal solid waste	CHP	Extraction condensing	Circulating	8129	9.7	0.487698	0.725	4.32146	0.664262	4.63598e+06	559535	2.5293e+06	181967	2.23748e+06	Not applicable	0	0
Jiangsu	20	Solar	Electricity	No turbine	None	644										0	Not applicable	0	0
Jiangsu	20	Solar	Electricity	No turbine	None	915										0	Not applicable	0	0
Jiangsu	20	Solar	Electricity	No turbine	None	88										0	Not applicable	0	0
Jiangsu	20	Solar	Electricity	No turbine	None	1237										0	Not applicable	0	0
Jiangsu	20	Solar	Electricity	No turbine	None											0	Not applicable	0	0
Jiangsu	20	Solar	Electricity	No turbine	None	1078										0	Not applicable	0	0
Jiangsu	20	Solar	Electricity	No turbine	None	1145										0	Not applicable	0	0
Jiangsu	20	Solar	Electricity	No turbine	None	1145										0	Not applicable	0	0
Shanghai	20	Solar	Electricity	No turbine	None	875										0	Not applicable	0	0
Shanghai	20	Solar	Electricity	No turbine	None	875	0.8									0	Not applicable	0	0
Zhejiang	18	Biomass	CHP	Extraction condensing	Circulating	4403	14.86	0.223049	0.725	4.32146	0.509525	2.8148e+06	248509	1.23297e+06	31609.3	348108	Not applicable	0	0
Jiangsu	18	Coal	CHP	Extraction condensing	Circulating	4311	4.8	0.312723	0.85	4.32146	0.642549	2.25726e+06	261754	1.20721e+06	214837	282932	Back pressure condensing	1.314	0.0312172
Jiangsu	18	Coal	CHP	Extraction condensing	Circulating	8661.67	12.7	0.29686	0.85	4.32146	0.62956	4.59113e+06	515813	2.42553e+06	436965	568468	Back pressure condensing	1.314	0.0634937
Zhejiang	18	Coal	CHP	Back pressure	None	4213	7.8	0.630256	0.85	4.32146	0.797733	1.7934e+06	255530	1.17977e+06	170689	99972.3	Not applicable	0	0
Zhejiang	18	Coal	CHP	Back pressure	None	3436	8.9	0.623858	0.85	3.45679	0.786066	1.25489e+06	217977	769664	119435	72101	Not applicable	0	0
Zhejiang	18	Coal	CHP	Extraction condensing	Circulating	4118.05	10.1	0.36822	0.85	4.32146	0.682252	2.0177e+06	243399	1.15318e+06	192036	239594	Back pressure condensing	1.314	0.027904
Jiangsu	18	Coal gangue	CHP	Extraction condensing	Circulating	6032	9.64279	0.317571	0.85	4.32146	0.646359	3.13805e+06	365467	1.68914e+06	296973	395882	Back pressure condensing	1.314	0.0433981
Jiangsu	18	Municipal solid waste	CHP	Extraction condensing	Circulating	6969	7.5	0.322572	0.725	4.32146	0.587311	3.98674e+06	417722	1.95153e+06	156484	945347	Not applicable	0	0
Jiangsu	18	Municipal solid waste	CHP	Extraction condensing	Circulating	6969	16.6219	0.322572	0.725	4.32146	0.587311	3.98674e+06	417722	1.95153e+06	156484	945347	Not applicable	0	0
Zhejiang	18	Sludge	CHP	Extraction condensing	Circulating	4846	2.7	0.368	0.725	4.32146	0.613211	2.70204e+06	305542	1.35703e+06	89267.9	621264	Not applicable	0	0
Zhejiang	18	Sludge	CHP	Extraction condensing	Circulating	4846	2.7	0.368	0.725	4.32146	0.613211	2.70204e+06	305542	1.35703e+06	89267.9	621264	Not applicable	0	0
Zhejiang	18	Sludge	CHP	Extraction condensing	Circulating	6422	6.01667	0.33534	0.725	4.32146	0.595063	3.64679e+06	391108	1.79835e+06	120480	823310	Not applicable	0	0
Zhejiang	16.5	Coal	CHP	Extraction condensing	Circulating	4182	9.7	0.574299	0.85	4.32146	0.779664	1.68553e+06	242697	1.0735e+06	160422	223039	Back pressure condensing	1.2045	0.0132222
Jiangsu	16	Coal	CHP	Extraction condensing	Circulating	252	11.9	0.28318	0.85	4.32146	0.617668	118954	12787.9	62726.8	11321.6	14701.2	Back pressure condensing	1.168	0.0016451
Jiangsu	16	Solar	Electricity	No turbine	None	83										0	Not applicable	0	0
Anhui	15.85	Geothermal	Heat	No turbine	None											0	Not applicable	0	0
Jiangsu	15	Biomass	CHP	Back pressure	None	3645.25	10.1	0.541158	0.725	4.32146	0.681494	1.4968e+06	175059	850651	16808.6	94710.6	Not applicable	0	0
Jiangsu	15	Biomass	CHP	Back pressure	None	3645.25	10.1	0.541158	0.725	4.32146	0.681494	1.4968e+06	175059	850651	16808.6	94710.6	Not applicable	0	0
Jiangsu	15	Biomass	CHP	Extraction condensing	Circulating	6096	11.46	0.509959	0.725	4.32146	0.671768	2.40367e+06	225162	1.42255e+06	26992.5	439472	Not applicable	0	0
Jiangsu	15	Biomass	CHP	Extraction condensing	Circulating	7729	10.8	0.290104	0.725	4.32146	0.565651	3.86602e+06	399837	1.80363e+06	43414.1	557198	Not applicable	0	0
Jiangsu	15	Biomass	CHP	Extraction condensing	Circulating	5029	7.56589	0.248785	0.725	4.32146	0.533204	2.60876e+06	246310	1.17356e+06	29295.5	362550	Not applicable	0	0
Jiangsu	15	Biomass	CHP	Extraction condensing	Circulating	7217	6.7	0.281881	0.725	4.32146	0.559668	3.57971e+06	354254	1.68415e+06	40199	520287	Not applicable	0	0
Jiangsu	15	Biomass	CHP	Extraction condensing	Circulating	5697	2.3	0.229291	0.725	4.32146	0.51555	3.04258e+06	277182	1.32944e+06	34167.2	410708	Not applicable	0	0
Jiangsu	15	Biomass	CHP	Extraction condensing	Circulating	4856	7.56589	0.243849	0.725	4.32146	0.528892	2.53084e+06	236002	1.13319e+06	28420.5	350078	Not applicable	0	0
Jiangsu	15	Biomass	CHP	Extraction condensing	Circulating	3543	7.56589	0.290104	0.725	4.32146	0.565651	1.75505e+06	178312	826790	19708.6	255422	Not applicable	0	0
Jiangsu	15	Biomass	CHP	Extraction condensing	Circulating	5702.41	3.1	0.290104	0.725	4.32146	0.565651	2.78431e+06	275265	1.33071e+06	31266.9	411098	Not applicable	0	0
Jiangsu	15	Biomass	CHP	Extraction condensing	Circulating	5413	3.1	0.571628	0.725	4.32146	0.6902	2.23218e+06	280025	1.26317e+06	25066.6	390234	Not applicable	0	0
Zhejiang	15	Biomass	CHP	Extraction condensing	Circulating	4403	7.56589	0.223049	0.725	4.32146	0.509525	2.34566e+06	207091	1.02748e+06	26341.1	290090	Not applicable	0	0
Zhejiang	15	Biomass	CHP	Extraction condensing	Circulating	4403	5.8	0.223049	0.725	4.32146	0.509525	2.34566e+06	207091	1.02748e+06	26341.1	290090	Not applicable	0	0
Zhejiang	15	Biomass	CHP	Extraction condensing	Circulating	4146	15.7	0.223862	0.725	4.32146	0.51032	2.21058e+06	196122	967505	24824.1	273157	Not applicable	0	0
Zhejiang	15	Biomass	CHP	Extraction condensing	Circulating	4146	7.4	0.223862	0.725	4.32146	0.51032	2.21058e+06	196122	967505	24824.1	273157	Not applicable	0	0
Anhui	15	Coal	CHP	Extraction condensing	Circulating	1137	1.7	0.36822	0.85	4.32146	0.682252	464241	56002.3	265329	44184.6	64678.8	Back pressure condensing	1.095	0.00642029
Anhui	15	Coal	CHP	Extraction condensing	Circulating	376	1.7	0.141102	0.85	4.32146	0.43722	202351	13986.7	87742.8	19259	21388.9	Back pressure condensing	1.095	0.00279845
Anhui	15	Coal	CHP	Extraction condensing	Circulating	416	1.7	0.351143	0.85	4.32146	0.670892	176903	22014.7	97077.2	16836.9	23664.4	Back pressure condensing	1.095	0.00244651
Anhui	15	Coal	CHP	Extraction condensing	Circulating	1768	2.2	0.36822	0.85	4.32146	0.682252	721880	87081.9	412578	68705.6	100574	Back pressure condensing	1.095	0.00998335
Anhui	15	Coal	CHP	Extraction condensing	Circulating	1768	5.1	0.36822	0.85	4.32146	0.682252	721880	87081.9	412578	68705.6	100574	Back pressure condensing	1.095	0.00998335
Anhui	15	Coal	CHP	Extraction condensing	Circulating	6948	5.1	0.36822	0.85	4.32146	0.682252	2.83689e+06	342220	1.62138e+06	270004	395240	Back pressure condensing	1.095	0.0392332
Jiangsu	15	Coal	CHP	Back pressure	None	3041	8.788	0.378154	0.85	7.80314	0.744477	1.92092e+06	156332	1.28139e+06	182825	122235	Not applicable	0	0
Jiangsu	15	Coal	CHP	Back pressure	None	3244	7.9	0.525214	0.85	4.32146	0.761508	1.2098e+06	167643	757015	115144	84285.3	Not applicable	0	0
Jiangsu	15	Coal	CHP	Back pressure	None	5110	7.9	0.571628	0.85	4.32146	0.778736	1.87211e+06	268214	1.19246e+06	178180	132768	Not applicable	0	0
Jiangsu	15	Coal	CHP	Back pressure	None	4845	3.8	0.355202	0.85	4.32146	0.673656	2.0122e+06	242269	1.13062e+06	191513	125882	Not applicable	0	0
Jiangsu	15	Coal	CHP	Back pressure	None	4845	10.4	0.355202	0.85	4.32146	0.673656	2.0122e+06	242269	1.13062e+06	191513	125882	Not applicable	0	0
Jiangsu	15	Coal	CHP	Back pressure	None	4845	10.4	0.355202	0.85	4.32146	0.673656	2.0122e+06	242269	1.13062e+06	191513	125882	Not applicable	0	0
Jiangsu	15	Coal	CHP	Back pressure	None	5905	9.2	0.31352	0.85	4.32146	0.643181	2.57211e+06	298143	1.37798e+06	244803	153423	Not applicable	0	0
Jiangsu	15	Coal	CHP	Back pressure	None	8255	9.2	0.271302	0.85	4.32146	0.60678	3.75166e+06	402976	1.92638e+06	357068	214481	Not applicable	0	0
Jiangsu	15	Coal	CHP	Back pressure	None	4134	8.788	0.348159	0.85	4.32146	0.668834	1.73382e+06	208502	964705	165018	107409	Not applicable	0	0
Jiangsu	15	Coal	CHP	Back pressure	None	4134	8.788	0.348159	0.85	4.32146	0.668834	1.73382e+06	208502	964705	165018	107409	Not applicable	0	0
Jiangsu	15	Coal	CHP	Extraction condensing	Circulating	4311	8.788	0.312723	0.85	6.5653	0.692691	2.49559e+06	218128	1.52836e+06	237520	275267	Back pressure condensing	1.095	0.0345131
Jiangsu	15	Coal	CHP	Extraction condensing	Circulating	4341	7.7	0.264871	0.85	4.32146	0.60065	2.00333e+06	214958	1.01301e+06	190669	237418	Back pressure condensing	1.095	0.0277054
Jiangsu	15	Coal	CHP	Extraction condensing	Circulating	4711	7.7	0.27433	0.85	4.32146	0.609608	2.14093e+06	232516	1.09935e+06	203765	257654	Back pressure condensing	1.095	0.0296083
Jiangsu	15	Coal	CHP	Extraction condensing	Circulating	4711	8.788	0.27433	0.85	4.32146	0.609608	2.14093e+06	232516	1.09935e+06	203765	257654	Back pressure condensing	1.095	0.0296083
Jiangsu	15	Coal	CHP	Extraction condensing	Circulating	1875	8.788	0.335792	0.85	4.32146	0.660059	788547	91935	437547	75050.7	102547	Back pressure condensing	1.095	0.0109053
Jiangsu	15	Coal	CHP	Extraction condensing	Circulating	4311	8.788	0.312723	0.85	4.32146	0.642549	1.88105e+06	218128	1.00601e+06	179031	235777	Back pressure condensing	1.095	0.0260143
Jiangsu	15	Coal	CHP	Extraction condensing	Circulating	4311	8.788	0.312723	0.85	4.32146	0.642549	1.88105e+06	218128	1.00601e+06	179031	235777	Back pressure condensing	1.095	0.0260143
Jiangsu	15	Coal	CHP	Extraction condensing	Circulating	4311	8.788	0.312723	0.85	4.32146	0.642549	1.88105e+06	218128	1.00601e+06	179031	235777	Back pressure condensing	1.095	0.0260143
Jiangsu	15	Coal	CHP	Extraction condensing	Circulating	5787	4.1	0.372424	0.85	1.60562	0.56965	1.39163e+06	298436	501753	132450	252341	Back pressure condensing	1.095	0.0192457
Jiangsu	15	Coal	CHP	Extraction condensing	Circulating	5787	7.5	0.372424	0.85	1.60562	0.56965	1.39163e+06	298436	501753	132450	252341	Back pressure condensing	1.095	0.0192457
Jiangsu	15	Coal	CHP	Extraction condensing	Circulating	4771	31.1137	0.390159	0.85	4.32146	0.695877	1.91799e+06	237281	1.11335e+06	182547	260935	Back pressure condensing	1.095	0.0265252
Jiangsu	15	Coal	CHP	Extraction condensing	Circulating	4584	8.788	0.265443	0.85	4.32146	0.601202	2.09405e+06	221792	1.06972e+06	199303	250708	Back pressure condensing	1.095	0.0289599
Jiangsu	15	Coal	CHP	Extraction condensing	Circulating	4584	4.8	0.265443	0.85	4.32146	0.601202	2.09405e+06	221792	1.06972e+06	199303	250708	Back pressure condensing	1.095	0.0289599
Jiangsu	15	Coal	CHP	Extraction condensing	Circulating	1875	4.8	0.335792	0.85	4.32146	0.660059	788547	91935	437547	75050.7	102547	Back pressure condensing	1.095	0.0109053
Jiangsu	15	Coal	CHP	Extraction condensing	Circulating	1875	7.8	0.335792	0.85	4.32146	0.660059	788547	91935	437547	75050.7	102547	Back pressure condensing	1.095	0.0109053
Jiangsu	15	Coal	CHP	Extraction condensing	Circulating	3716	7.8	0.315938	0.85	4.32146	0.645084	1.60642e+06	185213	867161	152893	203235	Back pressure condensing	1.095	0.0222162
Jiangsu	15	Coal	CHP	Extraction condensing	Circulating	3716	8.788	0.315938	0.85	4.32146	0.645084	1.60642e+06	185213	867161	152893	203235	Back pressure condensing	1.095	0.0222162
Jiangsu	15	Coal	CHP	Extraction condensing	Circulating	7415	8.788	0.344258	0.85	4.32146	0.666109	3.09661e+06	365222	1.73035e+06	294723	405541	Back pressure condensing	1.095	0.042825
Jiangsu	15	Coal	CHP	Extraction condensing	Circulating	7415	8.788	0.344258	0.85	4.32146	0.666109	3.09661e+06	365222	1.73035e+06	294723	405541	Back pressure condensing	1.095	0.042825
Jiangsu	15	Coal	CHP	Extraction condensing	Circulating	5729	2.9	0.357267	0.85	5.46956	0.700639	2.82112e+06	296682	1.6921e+06	268503	340182	Back pressure condensing	1.095	0.0390151
Jiangsu	15	Coal	CHP	Extraction condensing	Circulating	3743	2.9	0.306484	0.85	4.32146	0.637538	1.65543e+06	192420	873461	157557	204712	Back pressure condensing	1.095	0.0228941
Jiangsu	15	Coal	CHP	Extraction condensing	Circulating	3743	9.6	0.306484	0.85	4.32146	0.637538	1.65543e+06	192420	873461	157557	204712	Back pressure condensing	1.095	0.0228941
Jiangsu	15	Coal	CHP	Extraction condensing	Circulating	2957	9.6	0.281881	0.85	4.32146	0.616504	1.3341e+06	147223	690041	126974	161724	Back pressure condensing	1.095	0.0184502
Jiangsu	15	Coal	CHP	Extraction condensing	Circulating	2957	7.9	0.281881	0.85	4.32146	0.616504	1.3341e+06	147223	690041	126974	161724	Back pressure condensing	1.095	0.0184502
Jiangsu	15	Coal	CHP	Extraction condensing	Circulating	3949	8.788	0.272506	0.85	4.32146	0.607908	1.82913e+06	203010	921533	174089	215978	Back pressure condensing	1.095	0.0252963
Jiangsu	15	Coal	CHP	Extraction condensing	Circulating	3949	8.788	0.272506	0.85	4.32146	0.607908	1.82913e+06	203010	921533	174089	215978	Back pressure condensing	1.095	0.0252963
Jiangsu	15	Coal	CHP	Extraction condensing	Circulating	6732	8.788	0.338567	0.85	0.715591	0.452007	1.31427e+06	341353	260137	125087	269087	Back pressure condensing	1.095	0.0181759
Jiangsu	15	Coal	CHP	Extraction condensing	Circulating	6732	2.7	0.338567	0.85	0.715591	0.452007	1.31427e+06	341353	260137	125087	269087	Back pressure condensing	1.095	0.0181759
Jiangsu	15	Coal	CHP	Extraction condensing	Circulating	4354	4.8	0.284491	0.85	4.32146	0.618837	1.95237e+06	215366	1.01604e+06	185819	238129	Back pressure condensing	1.095	0.0270006
Jiangsu	15	Coal	CHP	Extraction condensing	Circulating	2512	4.8	0.351143	0.85	4.32146	0.670892	1.04852e+06	126017	586197	99793.9	137386	Back pressure condensing	1.095	0.0145007
Jiangsu	15	Coal	CHP	Extraction condensing	Circulating	4235	3.4	0.310354	0.85	4.32146	0.640661	1.85975e+06	216341	988274	177004	231620	Back pressure condensing	1.095	0.0257197
Jiangsu	15	Coal	CHP	Extraction condensing	Circulating	4235	6.1	0.310354	0.85	4.32146	0.640661	1.85975e+06	216341	988274	177004	231620	Back pressure condensing	1.095	0.0257197
Jiangsu	15	Coal	CHP	Extraction condensing	Circulating	3529	6.1	0.325995	0.85	4.32146	0.652811	1.52945e+06	182753	823523	145567	193008	Back pressure condensing	1.095	0.0211518
Jiangsu	15	Coal	CHP	Extraction condensing	Circulating	3529	3.1	0.325995	0.85	4.32146	0.652811	1.52945e+06	182753	823523	145567	193008	Back pressure condensing	1.095	0.0211518
Jiangsu	15	Coal	CHP	Extraction condensing	Circulating	3520	8.4	0.539035	0.85	4.32146	0.766865	1.30596e+06	183047	821422	124296	192516	Back pressure condensing	1.095	0.0121088
Jiangsu	15	Coal	CHP	Extraction condensing	Circulating	1875	4.6	0.335792	0.85	4.32146	0.660059	788547	91935	437547	75050.7	102547	Back pressure condensing	1.095	0.0109053
Jiangsu	15	Coal	CHP	Extraction condensing	Circulating	1875	5.4	0.335792	0.85	4.32146	0.660059	788547	91935	437547	75050.7	102547	Back pressure condensing	1.095	0.0109053
Jiangsu	15	Coal	CHP	Extraction condensing	Circulating	5651	5.4	0.418027	0.85	4.32146	0.711781	2.20914e+06	274944	1.31871e+06	210257	309064	Back pressure condensing	1.095	0.0305516
Jiangsu	15	Coal	CHP	Extraction condensing	Circulating	4134	12.7	0.348159	0.85	4.32146	0.668834	1.73382e+06	208502	964705	165018	226096	Back pressure condensing	1.095	0.0239781
Jiangsu	15	Coal	CHP	Extraction condensing	Circulating	4871	4.1	0.30725	0.85	8.49625	0.716684	3.42106e+06	243306	2.2348e+06	325603	349422	Back pressure condensing	1.095	0.0473121
Jiangsu	15	Coal	CHP	Extraction condensing	Circulating	4871	4.1	0.30725	0.85	8.49625	0.716684	3.42106e+06	243306	2.2348e+06	325603	349422	Back pressure condensing	1.095	0.0473121
Jiangsu	15	Coal	CHP	Extraction condensing	Circulating	5279	3.7	0.343296	0.85	4.32146	0.665431	2.21075e+06	261406	1.2319e+06	210410	288719	Back pressure condensing	1.095	0.0305739
Jiangsu	15	Coal	CHP	Extraction condensing	Circulating	5279	8.788	0.343296	0.85	4.32146	0.665431	2.21075e+06	261406	1.2319e+06	210410	288719	Back pressure condensing	1.095	0.0305739
Jiangsu	15	Coal	CHP	Extraction condensing	Circulating	1691	3.5	0.434276	0.85	4.32146	0.720405	665262	87296.2	394609	63316.9	92484	Back pressure condensing	1.095	0.00920034
Jiangsu	15	Coal	CHP	Extraction condensing	Circulating	4713	5.2	0.325132	0.85	4.32146	0.65216	2.02031e+06	236178	1.09982e+06	192285	257763	Back pressure condensing	1.095	0.0279402
Jiangsu	15	Coal	CHP	Extraction condensing	Circulating	4713	9.2	0.325132	0.85	4.32146	0.65216	2.02031e+06	236178	1.09982e+06	192285	257763	Back pressure condensing	1.095	0.0279402
Jiangsu	15	Coal	CHP	Extraction condensing	Circulating	8477.22	9.2	0.323421	0.85	4.32146	0.650862	3.53891e+06	391851	1.97823e+06	336819	463635	Back pressure condensing	1.095	0.0489419
Jiangsu	15	Coal	CHP	Extraction condensing	Circulating	4341	8.788	0.264871	0.85	4.32146	0.60065	2.00333e+06	214958	1.01301e+06	190669	237418	Back pressure condensing	1.095	0.0277054
Jiangsu	15	Coal	CHP	Extraction condensing	Circulating	6195	8.788	0.308794	0.85	4.32146	0.639408	2.7202e+06	314793	1.44566e+06	258897	338816	Back pressure condensing	1.095	0.0376194
Jiangsu	15	Coal	CHP	Extraction condensing	Circulating	6195	6.4	0.308794	0.85	4.32146	0.639408	2.7202e+06	314793	1.44566e+06	258897	338816	Back pressure condensing	1.095	0.0376194
Jiangsu	15	Coal	CHP	Extraction condensing	Circulating	5353	8.788	0.373556	0.85	4.32146	0.685663	2.19854e+06	272296	1.24917e+06	209248	292766	Back pressure condensing	1.095	0.030405
Jiangsu	15	Coal	CHP	Extraction condensing	Circulating	5353	2	0.373556	0.85	4.32146	0.685663	2.19854e+06	272296	1.24917e+06	209248	292766	Back pressure condensing	1.095	0.030405
Jiangsu	15	Coal	CHP	Extraction condensing	Circulating	7774	8.788	0.36822	0.85	4.32146	0.682252	2.9004e+06	282103	1.81413e+06	276048	425175	Back pressure condensing	1.095	0.0401115
Jiangsu	15	Coal	CHP	Extraction condensing	Circulating	3236	8.788	0.46553	0.85	4.32146	0.735805	1.20785e+06	148707	755149	114958	176983	Back pressure condensing	1.095	0.0153832
Jiangsu	15	Coal	CHP	Extraction condensing	Circulating	3236	8	0.46553	0.85	4.32146	0.735805	1.20785e+06	148707	755149	114958	176983	Back pressure condensing	1.095	0.0153832
Jiangsu	15	Coal	CHP	Extraction condensing	Circulating	4118.05	8.788	0.36822	0.85	4.32146	0.682252	1.68141e+06	202832	960982	160030	225224	Back pressure condensing	1.095	0.0232534
Jiangsu	15	Coal	CHP	Extraction condensing	Circulating	2843	7.4	0.553604	0.85	4.32146	0.772299	1.04646e+06	147228	663439	99597.8	155489	Back pressure condensing	1.095	0.00906861
Jiangsu	15	Coal	CHP	Extraction condensing	Circulating	2843	8.788	0.553604	0.85	4.32146	0.772299	1.04646e+06	147228	663439	99597.8	155489	Back pressure condensing	1.095	0.00906861
Jiangsu	15	Coal	CHP	Extraction condensing	Circulating	8255	8.788	0.271302	0.85	4.32146	0.60678	3.75166e+06	402976	1.92638e+06	357068	451482	Back pressure condensing	1.095	0.0518842
Shanghai	15	Coal	CHP	Back pressure	None	1949	10.4815	0.493852	0.85	4.32146	0.748556	732066	97283.2	454816	69675.1	27443.1	Not applicable	0	0
Zhejiang	15	Coal	CHP	Back pressure	None	2256	17.7	0.437367	0.85	4.32146	0.721996	879239	113662	526457	83682.4	44611.4	Not applicable	0	0
Zhejiang	15	Coal	CHP	Back pressure	None	4414.35	16.3	0.493852	0.85	4.32146	0.748556	1.65808e+06	220340	1.03013e+06	157809	87291.8	Not applicable	0	0
Zhejiang	15	Coal	CHP	Back pressure	None	4414.35	0.4	0.493852	0.85	4.32146	0.748556	1.65808e+06	220340	1.03013e+06	157809	87291.8	Not applicable	0	0
Zhejiang	15	Coal	CHP	Back pressure	None	4431	10.4815	0.405611	0.85	4.88744	0.716639	1.9433e+06	230182	1.16944e+06	184956	94256.9	Not applicable	0	0
Zhejiang	15	Coal	CHP	Back pressure	None	4416	10.4815	0.367964	0.85	4.32146	0.682087	1.81636e+06	222248	1.03051e+06	172874	87324.5	Not applicable	0	0
Zhejiang	15	Coal	CHP	Back pressure	None	4416	10.4815	0.367964	0.85	4.32146	0.682087	1.81636e+06	222248	1.03051e+06	172874	87324.5	Not applicable	0	0
Zhejiang	15	Coal	CHP	Back pressure	None	4213	10.4815	0.630256	0.85	4.32146	0.797733	1.4945e+06	212942	983140	142240	83310.3	Not applicable	0	0
Zhejiang	15	Coal	CHP	Back pressure	None	7293	5	0.450183	0.85	6.027	0.754625	3.62262e+06	373737	2.37357e+06	344786	177128	Not applicable	0	0
Zhejiang	15	Coal	CHP	Back pressure	None	7293	5	0.450183	0.85	6.027	0.754625	3.62262e+06	373737	2.37357e+06	344786	177128	Not applicable	0	0
Zhejiang	15	Coal	CHP	Back pressure	None	2753	2.5	0.440502	0.85	4.88	0.733962	1.17714e+06	142567	725471	112036	58508.1	Not applicable	0	0
Zhejiang	15	Coal	CHP	Back pressure	None	2753	2.5	0.440502	0.85	4.88	0.733962	1.17714e+06	142567	725471	112036	58508.1	Not applicable	0	0
Zhejiang	15	Coal	CHP	Back pressure	None	3436	2.5	0.623858	0.85	3.45679	0.786066	1.04574e+06	181648	641387	99529.3	60084.2	Not applicable	0	0
Zhejiang	15	Coal	CHP	Back pressure	None	3436	7.1	0.623858	0.85	3.45679	0.786066	1.04574e+06	181648	641387	99529.3	60084.2	Not applicable	0	0
Zhejiang	15	Coal	CHP	Back pressure	None	3436	7.5	0.623858	0.85	3.45679	0.786066	1.04574e+06	181648	641387	99529.3	60084.2	Not applicable	0	0
Zhejiang	15	Coal	CHP	Extraction condensing	Dry	3119	10	0.667935	0.85	0.499235	0.719234	340491	161352	84084.2	32406.6	31723.3	Back pressure condensing	1.095	0.00470887
Zhejiang	15	Coal	CHP	Extraction condensing	Circulating	4431	7.5	0.405611	0.85	4.88744	0.716639	1.9433e+06	230182	1.16944e+06	184956	221471	Back pressure condensing	1.095	0.0268752
Zhejiang	15	Coal	CHP	Extraction condensing	Circulating	4573	7.5	0.442086	0.85	4.32146	0.724395	1.79785e+06	239781	1.06715e+06	171112	221720	Back pressure condensing	1.095	0.0248637
Zhejiang	15	Coal	CHP	Extraction condensing	Circulating	4573	11.3145	0.442086	0.85	4.32146	0.724395	1.79785e+06	239781	1.06715e+06	171112	221720	Back pressure condensing	1.095	0.0248637
Zhejiang	15	Coal	CHP	Extraction condensing	Circulating	3436	5.9	0.563761	0.85	1.339	0.698398	612518	180534	248443	58297	139478	Back pressure condensing	1.095	0.00847091
Zhejiang	15	Coal	CHP	Extraction condensing	Circulating	3436	5.9	0.563761	0.85	1.339	0.698398	612518	180534	248443	58297	139478	Back pressure condensing	1.095	0.00847091
Zhejiang	15	Coal	CHP	Extraction condensing	Circulating	917	6.5	0.366866	0.85	4.32146	0.681377	382139	47834.4	213990	36370.5	44460.4	Back pressure condensing	1.095	0.00528485
Zhejiang	15	Coal	CHP	Extraction condensing	Circulating	6231	14.7	0.388924	0.85	4.32146	0.695137	2.536e+06	320996	1.45406e+06	241366	302107	Back pressure condensing	1.095	0.035072
Zhejiang	15	Coal	CHP	Extraction condensing	Circulating	4410	13.7	0.379321	0.85	4.32146	0.689276	1.80588e+06	225757	1.02911e+06	171876	213817	Back pressure condensing	1.095	0.0249747
Zhejiang	15	Coal	CHP	Extraction condensing	Circulating	4213	4.2	0.630256	0.85	4.32146	0.797733	1.4945e+06	212942	983140	142240	204266	Back pressure condensing	1.095	0.00871187
Zhejiang	15	Coal	CHP	Extraction condensing	Circulating	5023	4.6	0.408306	0.85	6.1061	0.737699	2.57628e+06	256324	1.65623e+06	245200	267257	Back pressure condensing	1.095	0.0322676
Zhejiang	15	Coal	CHP	Extraction condensing	Circulating	6748	4.6	0.380495	0.85	4.32146	0.690003	2.77771e+06	352003	1.5747e+06	264371	327174	Back pressure condensing	1.095	0.0384147
Zhejiang	15	Coal	CHP	Extraction condensing	Circulating	6231	17.6	0.388924	0.85	4.32146	0.695137	2.536e+06	320996	1.45406e+06	241366	302107	Back pressure condensing	1.095	0.035072
Zhejiang	15	Coal	CHP	Extraction condensing	Circulating	6579	8.2	0.41661	0.85	4.32146	0.711007	2.60864e+06	334305	1.53527e+06	248279	318980	Back pressure condensing	1.095	0.0360765
Zhejiang	15	Coal	CHP	Extraction condensing	Circulating	6579	8.2	0.41661	0.85	4.32146	0.711007	2.60864e+06	334305	1.53527e+06	248279	318980	Back pressure condensing	1.095	0.0360765
Zhejiang	15	Coal	CHP	Extraction condensing	Circulating	7009	5.9	0.400326	0.85	4.32146	0.701851	2.81108e+06	355020	1.63561e+06	267547	339828	Back pressure condensing	1.095	0.0388762
Zhejiang	15	Coal	CHP	Extraction condensing	Circulating	7009	5.9	0.400326	0.85	4.32146	0.701851	2.81108e+06	355020	1.63561e+06	267547	339828	Back pressure condensing	1.095	0.0388762
Zhejiang	15	Coal	CHP	Extraction condensing	Circulating	6363	4.6	0.373556	0.85	4.32146	0.685663	2.57749e+06	310273	1.48486e+06	245315	308507	Back pressure condensing	1.095	0.0356457
Jiangsu	15	Coal gangue	CHP	Extraction condensing	Circulating	5923	13.9448	0.331267	0.85	4.32146	0.656744	2.5192e+06	295854	1.38218e+06	238407	323940	Back pressure condensing	1.095	0.0348396
Jiangsu	15	Coal gangue	CHP	Extraction condensing	Circulating	5923	13.9448	0.331267	0.85	4.32146	0.656744	2.5192e+06	295854	1.38218e+06	238407	323940	Back pressure condensing	1.095	0.0348396
Jiangsu	15	Coal gangue	CHP	Extraction condensing	Circulating	3546	4.4	0.276802	0.85	4.32146	0.61189	1.61133e+06	176548	827490	152490	193938	Back pressure condensing	1.095	0.0222842
Jiangsu	15	Coal gangue	CHP	Extraction condensing	Circulating	2496	10.6	0.347175	0.85	4.32146	0.668151	1.03466e+06	121306	582463	97916.1	136511	Back pressure condensing	1.095	0.014309
Jiangsu	15	Coal gangue	CHP	Extraction condensing	Circulating	5923	13.9448	0.331267	0.85	4.32146	0.656744	2.5192e+06	295854	1.38218e+06	238407	323940	Back pressure condensing	1.095	0.0348396
Jiangsu	15	Coal gangue	CHP	Extraction condensing	Circulating	5923	13.9448	0.331267	0.85	4.32146	0.656744	2.5192e+06	295854	1.38218e+06	238407	323940	Back pressure condensing	1.095	0.0348396
Jiangsu	15	Coal gangue	CHP	Extraction condensing	Circulating	6337	7.8	0.347175	0.85	4.32146	0.668151	2.66727e+06	322008	1.47879e+06	252420	346583	Back pressure condensing	1.095	0.0368874
Jiangsu	15	Coal gangue	CHP	Extraction condensing	Circulating	6337	16.6	0.347175	0.85	4.32146	0.668151	2.66727e+06	322008	1.47879e+06	252420	346583	Back pressure condensing	1.095	0.0368874
Jiangsu	15	Coal gangue	CHP	Extraction condensing	Circulating	6032	16.6	0.317571	0.85	4.32146	0.646359	2.61504e+06	304556	1.40762e+06	247477	329902	Back pressure condensing	1.095	0.0361651
Jiangsu	15	Coke oven gas	CHP	Back pressure	None	7352	16.6219	0.39391	0.92	4.32146	0.735426	2.77091e+06	356910	1.71565e+06	136759	191019	Not applicable	0	0
Jiangsu	15	Coke oven gas	CHP	Extraction condensing	Circulating	7352	5	0.39391	0.92	4.32146	0.735426	2.77091e+06	356910	1.71565e+06	136759	484805	Not applicable	0	0
Jiangsu	15	Municipal solid waste	CHP	Extraction condensing	Circulating	6543	16.6219	0.28648	0.725	4.32146	0.563041	3.23821e+06	324350	1.52687e+06	127103	739633	Not applicable	0	0
Jiangsu	15	Municipal solid waste	CHP	Extraction condensing	Circulating	6543	16.6219	0.28648	0.725	4.32146	0.563041	3.23821e+06	324350	1.52687e+06	127103	739633	Not applicable	0	0
Jiangsu	15	Municipal solid waste	CHP	Extraction condensing	Circulating	6595	17.2	0.304963	0.725	4.32146	0.575933	3.22164e+06	335118	1.539e+06	126453	745511	Not applicable	0	0
Jiangsu	15	Municipal solid waste	CHP	Extraction condensing	Circulating	6595	17.2	0.304963	0.725	4.32146	0.575933	3.22164e+06	335118	1.539e+06	126453	745511	Not applicable	0	0
Jiangsu	15	Municipal solid waste	CHP	Extraction condensing	Circulating	3868	16.6219	0.522979	0.725	4.32146	0.675933	1.62603e+06	199264	902631	63823.3	437246	Not applicable	0	0
Jiangsu	15	Municipal solid waste	CHP	Extraction condensing	Circulating	3868	16.6219	0.522979	0.725	4.32146	0.675933	1.62603e+06	199264	902631	63823.3	437246	Not applicable	0	0
Zhejiang	15	Municipal solid waste	CHP	Back pressure	None	3119	10.608	0.667935	0.725	4.32146	0.713544	1.24549e+06	161352	727846	48887	61676.9	Not applicable	0	0
Zhejiang	15	Municipal solid waste	CHP	Extraction condensing	Circulating	6879	10.608	0.390159	0.725	4.32146	0.624314	3.12246e+06	354379	1.60527e+06	122560	734915	Not applicable	0	0
Zhejiang	15	Municipal solid waste	CHP	Extraction condensing	Circulating	6879	10.608	0.390159	0.725	4.32146	0.624314	3.12246e+06	354379	1.60527e+06	122560	734915	Not applicable	0	0
Zhejiang	15	Municipal solid waste	CHP	Extraction condensing	Circulating	7315	10.608	0.155767	0.725	4.32146	0.429826	4.44409e+06	325488	1.70702e+06	174436	781495	Not applicable	0	0
Zhejiang	15	Municipal solid waste	CHP	Extraction condensing	Circulating	5033	4.2	0.369069	0.725	4.47108	0.616354	2.36388e+06	253844	1.21516e+06	92784.9	539691	Not applicable	0	0
Zhejiang	15	Municipal solid waste	CHP	Extraction condensing	Circulating	5658.03	10.608	0.34355	0.725	4.32146	0.599843	2.5865e+06	262927	1.32035e+06	101523	604473	Not applicable	0	0
Zhejiang	15	Municipal solid waste	CHP	Extraction condensing	Circulating	5658.03	10.608	0.34355	0.725	4.32146	0.599843	2.5865e+06	262927	1.32035e+06	101523	604473	Not applicable	0	0
Zhejiang	15	Municipal solid waste	CHP	Extraction condensing	Circulating	8129	10.608	0.487698	0.725	4.32146	0.664262	3.47699e+06	419651	1.89697e+06	136476	1.67811e+06	Not applicable	0	0
Zhejiang	15	Municipal solid waste	CHP	Extraction condensing	Circulating	7791	10.608	0.351143	0.725	4.32146	0.604129	3.57885e+06	376118	1.8181e+06	140474	832348	Not applicable	0	0
Jiangsu	15	Natural gas	CHP	Extraction condensing	Circulating	7214	8.08333	0.352149	0.92	4.32146	0.70605	2.85088e+06	359560	1.68345e+06	158499	425928	Not applicable	0	0
Zhejiang	15	Natural gas	CHP	Extraction condensing	Circulating	3646		0.385266	0.92	4.32146	0.729682	1.41336e+06	188221	850826	78577.8	192635	Not applicable	0	0
Zhejiang	15	Sludge	CHP	Back pressure	None	2275		0.414	0.725	4.32146	0.635315	1.01862e+06	118550	530891	33652.3	44987.2	Not applicable	0	0
Zhejiang	15	Sludge	CHP	Extraction condensing	Circulating	4846	4.4	0.368	0.725	4.32146	0.613211	2.2517e+06	254619	1.13086e+06	74389.9	517720	Not applicable	0	0
Zhejiang	15	Sludge	CHP	Extraction condensing	Circulating	3230	7.7	0.520763	0.725	4.32146	0.675235	1.3498e+06	161513	753748	44593.7	345076	Not applicable	0	0
Zhejiang	15	Waste heat	CHP	Extraction condensing	Circulating	5102	8.24091	0.342418	0.8	4.32146	0.639427	2.26066e+06	264488	1.1906e+06		793792	Not applicable	0	0
Anhui	14.6	Solar	Electricity	No turbine	None	163										0	Not applicable	0	0
Zhejiang	13.8	Solar	Electricity	No turbine	None	445										0	Not applicable	0	0
Anhui	13.065	Sludge	Heat	No turbine	None	4414.35			0.725		0.725	286378	0	207624	9461.15	17648.1	Not applicable	0	0
Zhejiang	13	Waste heat	CHP	Extraction condensing	Circulating	4118.25	11.5917	0.342418	0.8	4.32146	0.639427	1.53873e+06	170393	832891		555304	Not applicable	0	0
Anhui	12.5	Coal	CHP	Extraction condensing	Circulating	2420	10.4815	0.36822	0.85	5.57889	0.708995	984511	99329.9	607541	93701.7	126358	Back pressure condensing	0.9125	0.0136154
Anhui	12.5	Coal	CHP	Extraction condensing	Circulating	2420	9.6	0.36822	0.85	5.57889	0.708995	984511	99329.9	607541	93701.7	126358	Back pressure condensing	0.9125	0.0136154
Anhui	12	Biomass	CHP	Extraction condensing	Circulating	6065	13.2	0.290104	0.725	4.32146	0.565651	2.36908e+06	234214	1.13226e+06	26604	360433	Not applicable	0	0
Anhui	12	Biomass	CHP	Extraction condensing	Circulating	6065	9.3	0.290104	0.725	4.32146	0.565651	2.36908e+06	234214	1.13226e+06	26604	360433	Not applicable	0	0
Anhui	12	Biomass	CHP	Extraction condensing	Circulating	4249	9.3	0.257113	0.725	4.32146	0.540251	1.72093e+06	161163	793233	19325.5	252511	Not applicable	0	0
Anhui	12	Biomass	CHP	Extraction condensing	Circulating	4249	11.46	0.257113	0.725	4.32146	0.540251	1.72093e+06	161163	793233	19325.5	252511	Not applicable	0	0
Anhui	12	Biomass	CHP	Extraction condensing	Circulating	5702.41	11.46	0.290104	0.725	4.32146	0.565651	2.22745e+06	220212	1.06457e+06	25013.5	338885	Not applicable	0	0
Anhui	12	Biomass	CHP	Extraction condensing	Circulating	5702.41	7.56589	0.290104	0.725	4.32146	0.565651	2.22745e+06	220212	1.06457e+06	25013.5	338885	Not applicable	0	0
Anhui	12	Biomass	CHP	Extraction condensing	Circulating	5702.41	5.3	0.290104	0.725	4.32146	0.565651	2.22745e+06	220212	1.06457e+06	25013.5	338885	Not applicable	0	0
Anhui	12	Biomass	CHP	Extraction condensing	Circulating	5924	5.1	0.290104	0.725	4.32146	0.565651	2.314e+06	228769	1.10593e+06	25985.5	352054	Not applicable	0	0
Anhui	12	Biomass	CHP	Extraction condensing	Circulating	5924	7.56589	0.290104	0.725	4.32146	0.565651	2.314e+06	228769	1.10593e+06	25985.5	352054	Not applicable	0	0
Jiangsu	12	Biomass	CHP	Back pressure	None	1197	11.5	0.698295	0.725	4.32146	0.719827	378650	49176.6	223464	4252.12	24880.3	Not applicable	0	0
Jiangsu	12	Biomass	CHP	Back pressure	None	1197	7.56589	0.698295	0.725	4.32146	0.719827	378650	49176.6	223464	4252.12	24880.3	Not applicable	0	0
Jiangsu	12	Biomass	CHP	Extraction condensing	Circulating	7608	27.4	0.234095	0.725	4.32146	0.52006	3.23949e+06	299743	1.42031e+06	36378.4	438780	Not applicable	0	0
Zhejiang	12	Biomass	CHP	Back pressure	None	5033	7.6	0.369069	0.725	4.47108	0.616354	1.8911e+06	203076	972128	21236.5	81214.5	Not applicable	0	0
Zhejiang	12	Biomass	CHP	Extraction condensing	Circulating	4714	7.6	0.455185	0.725	4.32146	0.652336	1.64334e+06	195499	880042	18454.2	248464	Not applicable	0	0
Anhui	12	Coal	CHP	Back pressure	None	1599	2.9	0.493852	0.85	4.32146	0.748556	480482	63850.5	298512	45730.3	36042.1	Not applicable	0	0
Anhui	12	Coal	CHP	Extraction condensing	Circulating	1000	2.9	0.36822	0.85	4.32146	0.682252	326643	39403.6	186687	31088.5	45508.4	Back pressure condensing	0.876	0.00451735
Anhui	12	Coal	CHP	Extraction condensing	Circulating	346	7.56589	0.36822	0.85	4.32146	0.682252	113018	13633.6	64593.7	10756.6	15745.9	Back pressure condensing	0.876	0.001563
Anhui	12	Coal	CHP	Extraction condensing	Circulating	346	4.3	0.36822	0.85	4.32146	0.682252	113018	13633.6	64593.7	10756.6	15745.9	Back pressure condensing	0.876	0.001563
Anhui	12	Coal	CHP	Extraction condensing	Circulating	346	4.3	0.36822	0.85	4.32146	0.682252	113018	13633.6	64593.7	10756.6	15745.9	Back pressure condensing	0.876	0.001563
Anhui	12	Coal	CHP	Extraction condensing	Circulating	416	6.2	0.351143	0.85	4.32146	0.670892	141522	17611.8	77661.8	13469.5	18931.5	Back pressure condensing	0.876	0.0019572
Anhui	12	Coal	CHP	Extraction condensing	Circulating	416	7.56589	0.351143	0.85	4.32146	0.670892	141522	17611.8	77661.8	13469.5	18931.5	Back pressure condensing	0.876	0.0019572
Anhui	12	Coal	CHP	Extraction condensing	Circulating	1275	7.56589	0.36822	0.85	4.32146	0.682252	416469	50239.6	238026	39637.9	58023.2	Back pressure condensing	0.876	0.00575963
Anhui	12	Coal	CHP	Extraction condensing	Circulating	1275	6.1	0.36822	0.85	4.32146	0.682252	416469	50239.6	238026	39637.9	58023.2	Back pressure condensing	0.876	0.00575963
Anhui	12	Coal	CHP	Extraction condensing	Circulating	1275	7.56589	0.36822	0.85	4.32146	0.682252	416469	50239.6	238026	39637.9	58023.2	Back pressure condensing	0.876	0.00575963
Anhui	12	Coal	CHP	Extraction condensing	Circulating	1275	9.2	0.36822	0.85	4.32146	0.682252	416469	50239.6	238026	39637.9	58023.2	Back pressure condensing	0.876	0.00575963
Anhui	12	Coal	CHP	Extraction condensing	Circulating	1599	11.1	0.36822	0.85	4.32146	0.682252	522302	63006.3	298512	49710.5	72767.9	Back pressure condensing	0.876	0.00722325
Jiangsu	12	Coal	CHP	Back pressure	None	4771	8.788	0.390159	0.85	4.32146	0.695877	1.53439e+06	189825	890683	146037	99167.8	Not applicable	0	0
Jiangsu	12	Coal	CHP	Back pressure	None	4414.35	5.1	0.493852	0.85	4.32146	0.748556	1.32646e+06	176272	824101	126247	91754.5	Not applicable	0	0
Jiangsu	12	Coal	CHP	Back pressure	None	5770	8.788	0.249797	0.85	4.32146	0.585591	2.15039e+06	220599	1.07718e+06	204665	119933	Not applicable	0	0
Jiangsu	12	Coal	CHP	Back pressure	None	4354	8.788	0.284491	0.85	4.32146	0.618837	1.5619e+06	172293	812835	148655	90500.2	Not applicable	0	0
Jiangsu	12	Coal	CHP	Back pressure	None	2273	8.788	0.338567	0.85	4.32146	0.662063	767207	90730.9	424339	73019.7	47245.5	Not applicable	0	0
Jiangsu	12	Coal	CHP	Back pressure	None	2273	8.788	0.338567	0.85	4.32146	0.662063	767207	90730.9	424339	73019.7	47245.5	Not applicable	0	0
Jiangsu	12	Coal	CHP	Back pressure	None	6034	8.788	0.493852	0.85	4.32146	0.748556	1.81315e+06	240947	1.12647e+06	172568	125420	Not applicable	0	0
Jiangsu	12	Coal	CHP	Back pressure	None	3244	8.788	0.525214	0.85	4.32146	0.761508	967838	134115	605612	92114.9	67428.3	Not applicable	0	0
Jiangsu	12	Coal	CHP	Back pressure	None	3244	8.788	0.525214	0.85	4.32146	0.761508	967838	134115	605612	92114.9	67428.3	Not applicable	0	0
Jiangsu	12	Coal	CHP	Back pressure	None	5567	9	0.30802	0.85	4.32146	0.638784	1.92539e+06	216445	1.03929e+06	183250	115713	Not applicable	0	0
Jiangsu	12	Coal	CHP	Back pressure	None	6732	9	0.338567	0.85	0.715591	0.452007	1.05142e+06	273082	208110	100070	60649	Not applicable	0	0
Jiangsu	12	Coal	CHP	Extraction condensing	Circulating	3101	4.83871	0.321728	0.85	4.32146	0.649569	1.07498e+06	126729	578916	102312	135680	Back pressure condensing	0.876	0.0148666
Jiangsu	12	Coal	CHP	Extraction condensing	Circulating	3101	13.8	0.321728	0.85	4.32146	0.649569	1.07498e+06	126729	578916	102312	135680	Back pressure condensing	0.876	0.0148666
Jiangsu	12	Coal	CHP	Extraction condensing	Circulating	2063	5.6	0.42972	0.85	4.32146	0.718033	646392	83061.3	385135	61520.9	90263.5	Back pressure condensing	0.876	0.00893937
Jiangsu	12	Coal	CHP	Extraction condensing	Circulating	1198	8.788	0.388924	0.85	4.29001	0.694385	380833	46526.5	222024	36246.1	52293.7	Back pressure condensing	0.876	0.00526679
Jiangsu	12	Coal	CHP	Extraction condensing	Circulating	4526	8.6	0.399026	0.85	4.32146	0.701099	1.44099e+06	178341	844945	137148	198028	Back pressure condensing	0.876	0.0199284
Jiangsu	12	Coal	CHP	Extraction condensing	Circulating	4526	8.788	0.399026	0.85	4.32146	0.701099	1.44099e+06	178341	844945	137148	198028	Back pressure condensing	0.876	0.0199284
Jiangsu	12	Coal	CHP	Extraction condensing	Circulating	4118.05	8.788	0.36822	0.85	4.32146	0.682252	1.34513e+06	162266	768786	128024	180179	Back pressure condensing	0.876	0.0186027
Jiangsu	12	Coal	CHP	Extraction condensing	Circulating	4903	8.788	0.36822	0.85	4.32146	0.682252	1.62965e+06	203549	915326	155103	214524	Back pressure condensing	0.876	0.0225374
Jiangsu	12	Coal	CHP	Extraction condensing	Circulating	4118.05	8.788	0.36822	0.85	4.32146	0.682252	1.34513e+06	162266	768786	128024	180179	Back pressure condensing	0.876	0.0186027
Jiangsu	12	Coal	CHP	Extraction condensing	Circulating	5279	8.788	0.343296	0.85	4.32146	0.665431	1.7686e+06	209124	985520	168328	230975	Back pressure condensing	0.876	0.0244591
Jiangsu	12	Coal	CHP	Extraction condensing	Circulating	5279	8.788	0.343296	0.85	4.32146	0.665431	1.7686e+06	209124	985520	168328	230975	Back pressure condensing	0.876	0.0244591
Jiangsu	12	Coal	CHP	Extraction condensing	Circulating	2512	3.2	0.351143	0.85	4.32146	0.670892	838816	100814	468958	79835.1	109909	Back pressure condensing	0.876	0.0116005
Jiangsu	12	Coal	CHP	Extraction condensing	Circulating	2512	2	0.351143	0.85	4.32146	0.670892	838816	100814	468958	79835.1	109909	Back pressure condensing	0.876	0.0116005
Jiangsu	12	Coal	CHP	Extraction condensing	Circulating	6034	8.3	0.36822	0.85	4.32146	0.682252	1.97096e+06	237761	1.12647e+06	187588	264009	Back pressure condensing	0.876	0.0272577
Jiangsu	12	Coal	CHP	Extraction condensing	Circulating	3520	8.3	0.539035	0.85	4.32146	0.766865	1.04477e+06	146438	657138	99436.9	154012	Back pressure condensing	0.876	0.00968708
Jiangsu	12	Coal	CHP	Extraction condensing	Circulating	7200	8.788	0.386478	0.85	4.32146	0.693662	2.31543e+06	283706	1.34415e+06	220373	315025	Back pressure condensing	0.876	0.0320216
Jiangsu	12	Coal	CHP	Extraction condensing	Circulating	7200	8.788	0.386478	0.85	4.32146	0.693662	2.31543e+06	283706	1.34415e+06	220373	315025	Back pressure condensing	0.876	0.0320216
Jiangsu	12	Coal	CHP	Extraction condensing	Circulating	5567	13.7	0.30802	0.85	4.32146	0.638784	1.92539e+06	216445	1.03929e+06	183250	243576	Back pressure condensing	0.876	0.0266274
Jiangsu	12	Coal	CHP	Extraction condensing	Circulating	4760	5.3	0.355202	0.85	4.32146	0.673656	1.55431e+06	180751	888630	147933	208267	Back pressure condensing	0.876	0.0214956
Jiangsu	12	Coal	CHP	Extraction condensing	Circulating	4760	5.3	0.355202	0.85	4.32146	0.673656	1.55431e+06	180751	888630	147933	208267	Back pressure condensing	0.876	0.0214956
Jiangsu	12	Coal	CHP	Extraction condensing	Circulating	1016	9.2	0.356232	0.85	4.32146	0.674351	289215	23535.9	189674	27526.3	44453.6	Back pressure condensing	0.876	0.00399974
Jiangsu	12	Coal	CHP	Extraction condensing	Circulating	1016	5.3	0.356232	0.85	4.32146	0.674351	289215	23535.9	189674	27526.3	44453.6	Back pressure condensing	0.876	0.00399974
Jiangsu	12	Coal	CHP	Extraction condensing	Circulating	568	6.7	0.289858	0.85	4.32146	0.623558	203733	22893.6	106038	19390.4	24852	Back pressure condensing	0.876	0.00281755
Jiangsu	12	Coal	CHP	Extraction condensing	Circulating	568	7.1	0.289858	0.85	4.32146	0.623558	203733	22893.6	106038	19390.4	24852	Back pressure condensing	0.876	0.00281755
Jiangsu	12	Coal	CHP	Extraction condensing	Circulating	7717	7.1	0.304963	0.85	4.32146	0.636298	2.7334e+06	316706	1.44066e+06	260154	337646	Back pressure condensing	0.876	0.037802
Jiangsu	12	Coal	CHP	Extraction condensing	Circulating	5992	9.1	0.443682	0.85	4.32146	0.725198	1.87554e+06	248241	1.11863e+06	178506	262171	Back pressure condensing	0.876	0.025938
Jiangsu	12	Coal	CHP	Extraction condensing	Circulating	6894	9.1	0.301966	0.85	4.32146	0.633831	2.41362e+06	271613	1.28702e+06	229719	301637	Back pressure condensing	0.876	0.0333795
Jiangsu	12	Coal	CHP	Extraction condensing	Circulating	4404	8.6	0.46553	0.85	4.32146	0.735805	1.27745e+06	144402	822169	121582	192691	Back pressure condensing	0.876	0.0162697
Shanghai	12	Coal	CHP	Back pressure	None	1949	10.4815	0.493852	0.85	4.32146	0.748556	585653	77826.6	363853	55740.1	21954.5	Not applicable	0	0
Shanghai	12	Coal	CHP	Extraction condensing	Circulating	4679	10.4815	0.384063	0.85	4.32146	0.692194	1.51712e+06	187984	873508	144393	160174	Back pressure condensing	0.876	0.0209812
Shanghai	12	Coal	CHP	Extraction condensing	Circulating	4679	10.4815	0.384063	0.85	4.32146	0.692194	1.51712e+06	187984	873508	144393	160174	Back pressure condensing	0.876	0.0209812
Shanghai	12	Coal	CHP	Extraction condensing	Circulating	3343	10.4815	0.39391	0.85	4.32146	0.698105	1.08289e+06	137341	624094	103065	114439	Back pressure condensing	0.876	0.014976
Shanghai	12	Coal	CHP	Extraction condensing	Circulating	3343	10.4815	0.39391	0.85	4.32146	0.698105	1.08289e+06	137341	624094	103065	114439	Back pressure condensing	0.876	0.014976
Shanghai	12	Coal	CHP	Extraction condensing	Circulating	3343	10.4815	0.39391	0.85	4.32146	0.698105	1.08289e+06	137341	624094	103065	114439	Back pressure condensing	0.876	0.014976
Zhejiang	12	Coal	CHP	Back pressure	None	7612	10.4815	0.358309	0.85	4.32146	0.675745	2.54095e+06	311410	1.42106e+06	241837	120419	Not applicable	0	0
Zhejiang	12	Coal	CHP	Back pressure	None	7293	10.4815	0.450183	0.85	6.027	0.754625	2.89809e+06	298990	1.89885e+06	275829	141703	Not applicable	0	0
Zhejiang	12	Coal	CHP	Back pressure	None	4383	10.4815	0.516387	0.85	6.91612	0.785864	1.88091e+06	175713	1.30954e+06	179017	93410.7	Not applicable	0	0
Zhejiang	12	Coal	CHP	Back pressure	None	4924	10.4815	0.546222	0.85	0.537573	0.624219	510722	205484	114351	48608.5	38456.1	Not applicable	0	0
Zhejiang	12	Coal	CHP	Back pressure	None	5673	5.7	0.520763	0.85	4.32146	0.759738	1.70246e+06	237721	1.05907e+06	162033	89744.9	Not applicable	0	0
Zhejiang	12	Coal	CHP	Back pressure	None	5023	2.5	0.408306	0.85	6.1061	0.737699	2.06102e+06	205059	1.32498e+06	196160	98437.7	Not applicable	0	0
Zhejiang	12	Coal	CHP	Back pressure	None	5023	2.5	0.408306	0.85	6.1061	0.737699	2.06102e+06	205059	1.32498e+06	196160	98437.7	Not applicable	0	0
Zhejiang	12	Coal	CHP	Back pressure	None	5375	10.4815	0.321728	0.85	4.32146	0.649569	1.864e+06	219893	1.00344e+06	177408	85030.7	Not applicable	0	0
Zhejiang	12	Coal	CHP	Back pressure	None	4622	10.1	0.401634	0.85	4.32146	0.702605	1.47699e+06	185494	862867	140573	73118.5	Not applicable	0	0
Zhejiang	12	Coal	CHP	Back pressure	None	4622	13.1	0.401634	0.85	4.32146	0.702605	1.47699e+06	185494	862867	140573	73118.5	Not applicable	0	0
Zhejiang	12	Coal	CHP	Back pressure	None	4766	9.9	0.529741	0.85	4.32146	0.763285	1.41638e+06	195803	889750	134806	75396.5	Not applicable	0	0
Zhejiang	12	Coal	CHP	Back pressure	None	4503	9.9	0.516387	0.85	4.32146	0.757977	1.35253e+06	187721	840651	128728	71235.9	Not applicable	0	0
Zhejiang	12	Coal	CHP	Back pressure	None	4644	9.9	0.386478	0.85	4.32146	0.693662	1.51208e+06	190189	866974	143913	73466.5	Not applicable	0	0
Zhejiang	12	Coal	CHP	Back pressure	None	7293	9.9	0.450183	0.85	6.027	0.754625	2.89809e+06	298990	1.89885e+06	275829	141703	Not applicable	0	0
Zhejiang	12	Coal	CHP	Back pressure	None	7293	11.3145	0.450183	0.85	6.027	0.754625	2.89809e+06	298990	1.89885e+06	275829	141703	Not applicable	0	0
Zhejiang	12	Coal	CHP	Back pressure	None	5054	11.3145	0.553604	0.85	4.32146	0.772299	1.4973e+06	214403	943516	142507	79952.6	Not applicable	0	0
Zhejiang	12	Coal	CHP	Back pressure	None	5054	11.3145	0.553604	0.85	4.32146	0.772299	1.4973e+06	214403	943516	142507	79952.6	Not applicable	0	0
Zhejiang	12	Coal	CHP	Extraction condensing	Circulating	7612	11.3145	0.358309	0.85	4.32146	0.675745	2.54095e+06	311410	1.42106e+06	241837	295252	Back pressure condensing	0.876	0.0351404
Zhejiang	12	Coal	CHP	Extraction condensing	Circulating	4383	22.3	0.516387	0.85	6.91612	0.785864	1.88091e+06	175713	1.30954e+06	179017	194079	Back pressure condensing	0.876	0.0134543
Zhejiang	12	Coal	CHP	Extraction condensing	Circulating	3914	22.3	0.382866	0.85	9.43799	0.761042	2.28903e+06	157587	1.59582e+06	217861	194206	Back pressure condensing	0.876	0.0227106
Zhejiang	12	Coal	CHP	Extraction condensing	Circulating	3914	13.8	0.382866	0.85	9.43799	0.761042	2.28903e+06	157587	1.59582e+06	217861	194206	Back pressure condensing	0.876	0.0227106
Zhejiang	12	Coal	CHP	Extraction condensing	Circulating	3914	13.8	0.382866	0.85	9.43799	0.761042	2.28903e+06	157587	1.59582e+06	217861	194206	Back pressure condensing	0.876	0.0227106
Zhejiang	12	Coal	CHP	Extraction condensing	Circulating	4924	9.64279	0.546222	0.85	0.537573	0.624219	510722	205484	114351	48608.5	151551	Back pressure condensing	0.876	0.00706311
Zhejiang	12	Coal	CHP	Extraction condensing	Circulating	4431	9.64279	0.405611	0.85	4.88744	0.716639	1.55464e+06	184145	935549	147964	177177	Back pressure condensing	0.876	0.0215001
Zhejiang	12	Coal	CHP	Extraction condensing	Circulating	4983	9.64279	0.397735	0.85	3.66199	0.683329	1.43671e+06	202565	788300	136740	186323	Back pressure condensing	0.876	0.0198692
Zhejiang	12	Coal	CHP	Extraction condensing	Circulating	4983	9.64279	0.397735	0.85	3.66199	0.683329	1.43671e+06	202565	788300	136740	186323	Back pressure condensing	0.876	0.0198692
Zhejiang	12	Coal	CHP	Extraction condensing	Circulating	5828	9.64279	0.42972	0.85	4.32146	0.718033	1.84364e+06	242202	1.08801e+06	175470	226054	Back pressure condensing	0.876	0.0254969
Zhejiang	12	Coal	CHP	Extraction condensing	Circulating	4118.05	9.64279	0.36822	0.85	4.32146	0.682252	1.34513e+06	162266	768786	128024	159729	Back pressure condensing	0.876	0.0186027
Zhejiang	12	Coal	CHP	Extraction condensing	Circulating	4118.05	9.64279	0.36822	0.85	4.32146	0.682252	1.34513e+06	162266	768786	128024	159729	Back pressure condensing	0.876	0.0186027
Zhejiang	12	Coal	CHP	Extraction condensing	Circulating	4118.05	9.64279	0.36822	0.85	4.32146	0.682252	1.34513e+06	162266	768786	128024	159729	Back pressure condensing	0.876	0.0186027
Zhejiang	12	Coal	CHP	Extraction condensing	Circulating	2360	9.64279	0.596602	0.85	4.32146	0.787171	683750	98689.5	440581	65076.5	91538.9	Back pressure condensing	0.876	0.0047912
Zhejiang	12	Coal	CHP	Extraction condensing	Circulating	4622	4.6	0.401634	0.85	4.32146	0.702605	1.47699e+06	185494	862867	140573	179277	Back pressure condensing	0.876	0.0204262
Zhejiang	12	Coal	CHP	Extraction condensing	Circulating	4622	4.9	0.401634	0.85	4.32146	0.702605	1.47699e+06	185494	862867	140573	179277	Back pressure condensing	0.876	0.0204262
Zhejiang	12	Coal	CHP	Extraction condensing	Circulating	4177	4.9	0.413805	0.85	4.32146	0.709465	1.29547e+06	156447	779791	123298	162016	Back pressure condensing	0.876	0.0179159
Zhejiang	12	Coal	CHP	Extraction condensing	Circulating	1946	4.6	0.576995	0.85	4.32146	0.780595	570042	82301.8	363293	54254.3	75480.8	Back pressure condensing	0.876	0.00441254
Zhejiang	12	Coal	CHP	Extraction condensing	Circulating	4213	22.8	0.376994	0.85	4.32146	0.687826	1.34918e+06	159797	786512	128410	163412	Back pressure condensing	0.876	0.0186587
Zhejiang	12	Coal	CHP	Extraction condensing	Circulating	7026	22.8	0.456877	0.85	4.32146	0.731689	2.19153e+06	296239	1.31166e+06	208581	272522	Back pressure condensing	0.876	0.0289176
Zhejiang	12	Coal	CHP	Extraction condensing	Circulating	1054	10.7	0.306484	0.85	4.32146	0.637538	370103	42482.1	196768	35224.9	40882.2	Back pressure condensing	0.876	0.00511839
Zhejiang	12	Coal	CHP	Extraction condensing	Circulating	1054	13.9448	0.306484	0.85	4.32146	0.637538	370103	42482.1	196768	35224.9	40882.2	Back pressure condensing	0.876	0.00511839
Zhejiang	12	Coal	CHP	Extraction condensing	Circulating	2360	15	0.596602	0.85	4.32146	0.787171	683750	98689.5	440581	65076.5	91538.9	Back pressure condensing	0.876	0.0047912
Zhejiang	12	Coal	CHP	Extraction condensing	Circulating	4644	15	0.386478	0.85	4.32146	0.693662	1.51208e+06	190189	866974	143913	180130	Back pressure condensing	0.876	0.0209115
Zhejiang	12	Coal	CHP	Extraction condensing	Circulating	7764	16.3	0.406954	0.85	4.32146	0.705637	2.51127e+06	328026	1.44944e+06	239013	301147	Back pressure condensing	0.876	0.03473
Zhejiang	12	Coal	CHP	Extraction condensing	Circulating	5015	22.8	0.385266	0.85	4.32146	0.692928	1.62948e+06	203432	936235	155088	194520	Back pressure condensing	0.876	0.0225352
Zhejiang	12	Coal	CHP	Extraction condensing	Circulating	6515	22.8	0.370181	0.85	4.32146	0.683513	2.15014e+06	266250	1.21627e+06	204642	252702	Back pressure condensing	0.876	0.0297357
Zhejiang	12	Coal	CHP	Extraction condensing	Circulating	4869	5.4	0.30802	0.85	4.32146	0.638784	1.69832e+06	193724	908979	161639	188857	Back pressure condensing	0.876	0.0234872
Anhui	12	Coal gangue	CHP	Extraction condensing	Circulating	4347	12.3	0.313063	0.85	4.32146	0.642819	1.48672e+06	166543	811528	140697	197825	Back pressure condensing	0.876	0.0205608
Anhui	12	Municipal solid waste	Electricity	Pure condensing	Circulating	1507	20.8	0.356	0.725		0.356	172814	61521.8	0	6783.14	115014	Not applicable	0	0
Anhui	12	Municipal solid waste	Electricity	Pure condensing	Circulating	1507	16.6219	0.356	0.725		0.356	172814	61521.8	0	6783.14	115014	Not applicable	0	0
Jiangsu	12	Municipal solid waste	CHP	Back pressure	None	3868	20.2	0.522979	0.725	4.32146	0.675933	1.30082e+06	159411	722105	51058.6	80398.4	Not applicable	0	0
Jiangsu	12	Municipal solid waste	CHP	Extraction condensing	Circulating	6185	20.2	0.231015	0.725	4.32146	0.517181	2.56071e+06	223640	1.15466e+06	100511	559331	Not applicable	0	0
Jiangsu	12	Municipal solid waste	CHP	Extraction condensing	Circulating	4893	16.6219	0.301966	0.725	2.37714	0.51243	1.30697e+06	185378	502475	51300.2	411421	Not applicable	0	0
Jiangsu	12	Municipal solid waste	CHP	Extraction condensing	Circulating	4893	6.9	0.301966	0.725	2.37714	0.51243	1.30697e+06	185378	502475	51300.2	411421	Not applicable	0	0
Jiangsu	12	Municipal solid waste	CHP	Extraction condensing	Circulating	9223	16.9	0.34355	0.725	4.32146	0.599843	3.37294e+06	342873	1.72181e+06	132392	834068	Not applicable	0	0
Jiangsu	12	Municipal solid waste	CHP	Extraction condensing	Circulating	4740	16.9	0.34355	0.725	4.32146	0.599843	1.73347e+06	176213	884896	68040.5	428655	Not applicable	0	0
Shanghai	12	Municipal solid waste	CHP	Back pressure	None	3343	10.608	0.39391	0.725	4.32146	0.626107	1.20948e+06	137341	624094	47473.5	37657.2	Not applicable	0	0
Shanghai	12	Municipal solid waste	CHP	Back pressure	None	3343	10.608	0.39391	0.725	4.32146	0.626107	1.20948e+06	137341	624094	47473.5	37657.2	Not applicable	0	0
Zhejiang	12	Municipal solid waste	CHP	Back pressure	None	6879	10.608	0.390159	0.725	4.32146	0.624314	2.49797e+06	283503	1.28422e+06	98048.1	108823	Not applicable	0	0
Zhejiang	12	Municipal solid waste	CHP	Back pressure	None	6232	14.3	0.225505	0.725	4.32146	0.511918	2.5264e+06	207840	1.16343e+06	99164	98588.1	Not applicable	0	0
Zhejiang	12	Municipal solid waste	CHP	Back pressure	None	6232	10.608	0.225505	0.725	4.32146	0.511918	2.5264e+06	207840	1.16343e+06	99164	98588.1	Not applicable	0	0
Zhejiang	12	Municipal solid waste	CHP	Back pressure	None	7043	10.608	0.529741	0.725	4.32146	0.678036	2.32646e+06	271702	1.31484e+06	91316.2	111418	Not applicable	0	0
Zhejiang	12	Municipal solid waste	CHP	Extraction condensing	Circulating	5257	10.608	0.679006	0.725	4.32146	0.715887	1.63797e+06	193037	981413	64292	449303	Not applicable	0	0
Zhejiang	12	Municipal solid waste	CHP	Extraction condensing	Circulating	5257	7.8	0.679006	0.725	4.32146	0.715887	1.63797e+06	193037	981413	64292	449303	Not applicable	0	0
Zhejiang	12	Municipal solid waste	CHP	Extraction condensing	Circulating	6232	7.8	0.225505	0.725	4.32146	0.511918	2.5264e+06	207840	1.16343e+06	99164	532634	Not applicable	0	0
Zhejiang	12	Municipal solid waste	CHP	Extraction condensing	Circulating	6232	10.608	0.225505	0.725	4.32146	0.511918	2.5264e+06	207840	1.16343e+06	99164	532634	Not applicable	0	0
Zhejiang	12	Municipal solid waste	CHP	Extraction condensing	Circulating	2691	10.608	0.495565	0.725	4.32146	0.666972	914846	109974	502374	35908.7	229993	Not applicable	0	0
Zhejiang	12	Municipal solid waste	CHP	Extraction condensing	Circulating	7043	10.608	0.529741	0.725	4.32146	0.678036	2.32646e+06	271702	1.31484e+06	91316.2	601949	Not applicable	0	0
Zhejiang	12	Municipal solid waste	CHP	Extraction condensing	Circulating	8129	10.608	0.487698	0.725	4.32146	0.664262	2.78159e+06	335721	1.51758e+06	109180	1.34249e+06	Not applicable	0	0
Zhejiang	12	Municipal solid waste	CHP	Extraction condensing	Circulating	8129	10.608	0.487698	0.725	4.32146	0.664262	2.78159e+06	335721	1.51758e+06	109180	1.34249e+06	Not applicable	0	0
Zhejiang	12	Municipal solid waste	Electricity	Pure condensing	Circulating	6668	13.7	0.378	0.725		0.378	603549	228142	0	23690	508902	Not applicable	0	0
Zhejiang	12	Municipal solid waste	Electricity	Pure condensing	Circulating	6668	13.7	0.378	0.725		0.378	603549	228142	0	23690	508902	Not applicable	0	0
Jiangsu	12	Natural gas	CHP	Back pressure	None	7214	5.6	0.352149	0.92	4.32146	0.70605	2.28071e+06	287648	1.34676e+06	126799	149947	Not applicable	0	0
Zhejiang	12	Natural gas	CHP	NGCC	Circulating	510	4.4	0.353161	0.92	4.32146	0.706813	162381	20798.2	95210.3	9027.82	9530.71	Not applicable	0	0
Zhejiang	12	Sludge	CHP	Back pressure	None	3230	6.01667	0.520763	0.725	4.32146	0.675235	1.07984e+06	129210	602999	35674.9	51097.5	Not applicable	0	0
Zhejiang	12	Sludge	CHP	Extraction condensing	Circulating	3230	6.01667	0.520763	0.725	4.32146	0.675235	1.07984e+06	129210	602999	35674.9	276061	Not applicable	0	0
Jiangsu	12	Waste heat	CHP	Extraction condensing	Circulating	3995	8.24091	0.351143	0.8	4.32146	0.645051	1.3751e+06	155498	745814		517087	Not applicable	0	0
Jiangsu	12	Waste heat	CHP	Extraction condensing	Circulating	3995	4.2	0.351143	0.8	4.32146	0.645051	1.3751e+06	155498	745814		517087	Not applicable	0	0
Jiangsu	10.67	Solar	Electricity	No turbine	None	706										0	Not applicable	0	0
Jiangsu	10	Solar	Electricity	No turbine	None	5769										0	Not applicable	0	0
Jiangsu	10	Solar	Electricity	No turbine	None											0	Not applicable	0	0
Jiangsu	10	Solar	Electricity	No turbine	None	853	2									0	Not applicable	0	0
Zhejiang	10	Solar	Electricity	No turbine	None	993										0	Not applicable	0	0
Zhejiang	10	Solar	Electricity	No turbine	None	1077										0	Not applicable	0	0
Zhejiang	10	Solar	Electricity	No turbine	None	532										0	Not applicable	0	0
Zhejiang	10	Solar	Electricity	No turbine	None											0	Not applicable	0	0
Jiangsu	9.8	Solar	Electricity	No turbine	None	1071										0	Not applicable	0	0
Jiangsu	9.8	Solar	Electricity	No turbine	None	976										0	Not applicable	0	0
Jiangsu	9.8	Solar	Electricity	No turbine	None	879										0	Not applicable	0	0
Jiangsu	9.8	Solar	Electricity	No turbine	None	1302										0	Not applicable	0	0
Jiangsu	9.75	Waste heat	Heat	No turbine	None	4414.35			0.8		0	193679	0	154944		11713.7	Not applicable	0	0
Zhejiang	9	Biomass	CHP	Back pressure	None	4714	10.4	0.455185	0.725	4.32146	0.652336	1.23251e+06	146624	660032	13840.7	55930.4	Not applicable	0	0
Anhui	9	Coal	CHP	Extraction condensing	Circulating	3006	2	0.36822	0.85	4.32146	0.682252	736416	88835.4	420886	70089.1	102599	Back pressure condensing	0.657	0.0101844
Anhui	9	Coal	CHP	Extraction condensing	Circulating	3006	7.2	0.36822	0.85	4.32146	0.682252	736416	88835.4	420886	70089.1	102599	Back pressure condensing	0.657	0.0101844
Anhui	9	Coal	CHP	Extraction condensing	Circulating	4118.05	3.9	0.36822	0.85	4.32146	0.682252	1.00885e+06	121699	576589	96018	140554	Back pressure condensing	0.657	0.013952
Anhui	9	Coal	CHP	Extraction condensing	Circulating	7584	8.788	0.36822	0.85	4.32146	0.682252	1.85794e+06	224128	1.06188e+06	176831	258852	Back pressure condensing	0.657	0.0256947
Jiangsu	9	Coal	CHP	Back pressure	None	1372	6	0.413805	0.85	4.32146	0.709465	325691	41252.2	192101	30997.9	21388.3	Not applicable	0	0
Jiangsu	9	Coal	CHP	Extraction condensing	Circulating	1657	10.4815	0.590865	0.85	4.32146	0.785281	361174	52129.9	232005	34375	54374.7	Back pressure condensing	0.657	0.00260698
Jiangsu	9	Coal	CHP	Extraction condensing	Circulating	4414	10.4815	0.36822	0.85	4.32146	0.682252	1.08135e+06	130446	618027	102919	144846	Back pressure condensing	0.657	0.0149547
Jiangsu	9	Coal	CHP	Extraction condensing	Circulating	1372	6.4	0.413805	0.85	4.32146	0.709465	325691	41252.2	192101	30997.9	45022.4	Back pressure condensing	0.657	0.00450419
Jiangsu	9	Coal	Electricity	Pure condensing	Circulating	1204	8.3	0.42972	0.85		0.42972	87420.2	37566.2	0	8320.3	26764.9	Not applicable	0	0
Zhejiang	9	Coal	CHP	Back pressure	None	3468	10.4815	0.558636	0.85	4.32146	0.774127	764556	107981	485573	72767.3	41146.9	Not applicable	0	0
Zhejiang	9	Coal	CHP	Extraction condensing	Circulating	4118.05	10.4815	0.36822	0.85	4.32146	0.682252	1.00885e+06	121699	576589	96018	119797	Back pressure condensing	0.657	0.013952
Zhejiang	9	Coal	CHP	Extraction condensing	Circulating	5755	14	0.292619	0.85	4.32146	0.625945	1.54697e+06	175274	805787	147234	167417	Back pressure condensing	0.657	0.021394
Jiangsu	9	Municipal solid waste	CHP	Extraction condensing	Circulating	7539	17.5	0.34355	0.725	4.32146	0.599843	2.0333e+06	198342	1.05557e+06	79809.1	511334	Not applicable	0	0
Jiangsu	8.9	Solar	Electricity	No turbine	None	997										0	Not applicable	0	0
Jiangsu	8.6	Solar	Electricity	No turbine	None	1060										0	Not applicable	0	0
Shanghai	8.5	Municipal solid waste	CHP	Extraction condensing	Circulating	7876	24.6	0.201806	0.725	4.32146	0.487497	2.337e+06	181718	1.0415e+06	91730	451397	Not applicable	0	0
Shanghai	8.5	Municipal solid waste	CHP	Extraction condensing	Circulating	7876	24.6	0.201806	0.725	4.32146	0.487497	2.337e+06	181718	1.0415e+06	91730	451397	Not applicable	0	0
Jiangsu	8	Coal	CHP	Extraction condensing	Circulating	1691	4.4	0.434276	0.85	4.32146	0.720405	354806	46558	210458	33769	49324.8	Back pressure condensing	0.584	0.00490685
Jiangsu	8	Coal	CHP	Extraction condensing	Circulating	1691	1.4	0.434276	0.85	4.32146	0.720405	354806	46558	210458	33769	49324.8	Back pressure condensing	0.584	0.00490685
Zhejiang	8	Coal	CHP	Back pressure	None	3119	30.7	0.667935	0.85	0.499235	0.719234	181595	86054.5	44844.9	17283.5	16070.7	Not applicable	0	0
Zhejiang	8	Coal	CHP	Back pressure	None	4416	16.3	0.367964	0.85	4.32146	0.682087	968726	118533	549606	92199.4	46573.1	Not applicable	0	0
Zhejiang	8	Coal	CHP	Extraction condensing	Circulating	3889	16.3	0.378154	0.85	4.32146	0.68855	854361	107747	484017	81314.6	607067	Back pressure condensing	0.584	0.0118155
Zhejiang	8	Sludge	CHP	Extraction condensing	Circulating	4846	2.7	0.368	0.725	4.32146	0.613211	1.20091e+06	135797	603123	39674.6	276118	Not applicable	0	0
Zhejiang	7.5	Biomass	CHP	Extraction condensing	Circulating	2628		0.201475	0.725	4.32146	0.487134	727580	61376.9	306633	8170.49	86572.3	Not applicable	0	0
Jiangsu	7.5	Coal	CHP	Back pressure	None	5353	7	0.373556	0.85	4.32146	0.685663	1.09927e+06	136148	624584	104624	69540.6	Not applicable	0	0
Zhejiang	7.5	Coal	CHP	Back pressure	None	3436	6.2	0.563761	0.85	1.339	0.698398	306259	90267.2	124222	29148.5	20415	Not applicable	0	0
Zhejiang	7.5	Coal	CHP	Back pressure	None	4431	19.3	0.405611	0.85	4.88744	0.716639	971651	115091	584718	92477.8	47128.5	Not applicable	0	0
Zhejiang	7.5	Coal	CHP	Back pressure	None	4431	4.2	0.405611	0.85	4.88744	0.716639	971651	115091	584718	92477.8	47128.5	Not applicable	0	0
Jiangsu	7.5	Municipal solid waste	CHP	Extraction condensing	Circulating	7539	18.7	0.34355	0.725	4.32146	0.599843	1.69441e+06	165285	879645	66507.6	426111	Not applicable	0	0
Jiangsu	7.5	Municipal solid waste	CHP	Extraction condensing	Circulating	6763	26	0.34355	0.725	4.32146	0.599843	1.52054e+06	148455	789102	59682.7	382251	Not applicable	0	0
Jiangsu	7.5	Municipal solid waste	CHP	Extraction condensing	Circulating	6763	26	0.34355	0.725	4.32146	0.599843	1.52054e+06	148455	789102	59682.7	382251	Not applicable	0	0
Zhejiang	7.5	Municipal solid waste	CHP	Back pressure	None	3119	34.4	0.667935	0.725	4.32146	0.713544	622747	80676.1	363923	24443.5	30838.4	Not applicable	0	0
Zhejiang	7.5	Municipal solid waste	CHP	Extraction condensing	Circulating	7315	16.6219	0.155767	0.725	4.32146	0.429826	2.22205e+06	162744	853509	87217.8	390747	Not applicable	0	0
Zhejiang	7.5	Municipal solid waste	CHP	Extraction condensing	Circulating	8162	16.4	0.34355	0.725	4.32146	0.599843	1.86266e+06	188640	952337	73111.4	435992	Not applicable	0	0
Zhejiang	7.5	Natural gas	CHP	Extraction condensing	Circulating	510		0.353161	0.92	4.32146	0.706813	101488	12998.9	59506.5	5642.39	13472.8	Not applicable	0	0
Jiangsu	7.5	Solar	Electricity	No turbine	None	644										0	Not applicable	0	0
Jiangsu	7.5	Solar	Electricity	No turbine	None	644	5.6									0	Not applicable	0	0
Jiangsu	7	Coal	CHP	Back pressure	None	5110	4.8	0.571628	0.85	4.32146	0.778736	873650	125166	556483	83150.5	61958.2	Not applicable	0	0
Jiangsu	7	Coal	CHP	Back pressure	None	3041	2.8	0.378154	0.85	7.80314	0.744477	896429	72954.8	597980	85318.5	57042.8	Not applicable	0	0
Jiangsu	7	Coal	CHP	Extraction condensing	Circulating	5110	8.788	0.571628	0.85	4.32146	0.778736	873650	125166	556483	83150.5	130422	Back pressure condensing	0.511	0.00694383
Jiangsu	7	Coal	CHP	Extraction condensing	Circulating	1501	8.788	0.304208	0.85	4.32146	0.635679	309310	35593.5	163460	29438.8	38309.9	Back pressure condensing	0.511	0.00427764
Jiangsu	7	Coal	CHP	Extraction condensing	Circulating	1501	5.9	0.304208	0.85	4.32146	0.635679	309310	35593.5	163460	29438.8	38309.9	Back pressure condensing	0.511	0.00427764
Shanghai	6.572	Solar	Electricity	No turbine	None											0	Not applicable	0	0
Jiangsu	6.128	Solar	Electricity	No turbine	None	1171										0	Not applicable	0	0
Jiangsu	6	Biomass	CHP	Extraction condensing	Circulating	5575	23.2	0.290104	0.725	4.32146	0.565651	1.08884e+06	107646	520390	12227.3	160765	Not applicable	0	0
Anhui	6	Coal	CHP	Back pressure	None	1599	7.7	0.493852	0.85	4.32146	0.748556	240241	31925.3	149256	22865.2	18021	Not applicable	0	0
Anhui	6	Coal	CHP	Back pressure	None	1137	6.4	0.493852	0.85	4.32146	0.748556	170828	22701.1	106132	16258.7	12814.2	Not applicable	0	0
Anhui	6	Coal	CHP	Back pressure	None	1137	7.56589	0.493852	0.85	4.32146	0.748556	170828	22701.1	106132	16258.7	12814.2	Not applicable	0	0
Anhui	6	Coal	CHP	Back pressure	None	1369	7.56589	0.493852	0.85	4.32146	0.748556	205685	27333.1	127787	19576.2	15428.9	Not applicable	0	0
Anhui	6	Coal	CHP	Extraction condensing	Circulating	2523	6.1	0.36822	0.85	4.32146	0.682252	412060	49707.6	235506	39218.2	57408.8	Back pressure condensing	0.438	0.00569864
Anhui	6	Coal	CHP	Extraction condensing	Circulating	4118.05	7.56589	0.36822	0.85	4.32146	0.682252	672565	81132.9	384393	64012	93702.9	Back pressure condensing	0.438	0.00930134
Anhui	6	Coal	CHP	Extraction condensing	Circulating	4118.05	15.5	0.36822	0.85	4.32146	0.682252	672565	81132.9	384393	64012	93702.9	Back pressure condensing	0.438	0.00930134
Anhui	6	Coal	CHP	Extraction condensing	Circulating	4066	15.5	0.36822	0.85	4.32146	0.682252	664065	80107.5	379534	63203	92518.6	Back pressure condensing	0.438	0.00918378
Anhui	6	Coal	CHP	Extraction condensing	Circulating	4066	5.5	0.36822	0.85	4.32146	0.682252	664065	80107.5	379534	63203	92518.6	Back pressure condensing	0.438	0.00918378
Jiangsu	6	Coal	CHP	Back pressure	None	3743	8.788	0.54141	0.85	4.32146	0.767765	549171	74785.1	349385	52267.9	38900.1	Not applicable	0	0
Jiangsu	6	Coal	CHP	Back pressure	None	3743	8.788	0.54141	0.85	4.32146	0.767765	549171	74785.1	349385	52267.9	38900.1	Not applicable	0	0
Jiangsu	6	Coal	CHP	Back pressure	None	3802	10	0.399026	0.85	4.32146	0.701099	607482	75799.7	354892	57817.6	39513.3	Not applicable	0	0
Jiangsu	6	Coal	CHP	Back pressure	None	4414.35	8.788	0.493852	0.85	4.32146	0.748556	663231	88135.8	412050	63123.7	45877.3	Not applicable	0	0
Jiangsu	6	Coal	CHP	Back pressure	None	5729	8.788	0.357267	0.85	5.46956	0.700639	1.12845e+06	118673	676838	107401	70280.9	Not applicable	0	0
Jiangsu	6	Coal	CHP	Back pressure	None	5567	8.788	0.30802	0.85	4.32146	0.638784	962694	108222	519643	91625.2	57856.5	Not applicable	0	0
Jiangsu	6	Coal	CHP	Back pressure	None	6732	8.788	0.338567	0.85	0.715591	0.452007	525708	136541	104055	50034.8	30324.5	Not applicable	0	0
Jiangsu	6	Coal	CHP	Back pressure	None	1392	6	0.269518	0.85	4.32146	0.605096	255983	27792.3	129934	24363.4	14466.7	Not applicable	0	0
Jiangsu	6	Coal	CHP	Back pressure	None	1392	10.1	0.269518	0.85	4.32146	0.605096	255983	27792.3	129934	24363.4	14466.7	Not applicable	0	0
Jiangsu	6	Coal	CHP	Back pressure	None	1392	10.1	0.269518	0.85	4.32146	0.605096	255983	27792.3	129934	24363.4	14466.7	Not applicable	0	0
Jiangsu	6	Coal	CHP	Back pressure	None	7008	3.8	0.493852	0.85	4.32146	0.748556	1.05291e+06	139920	654151	100212	72832.5	Not applicable	0	0
Jiangsu	6	Coal	CHP	Back pressure	None	3743	3.8	0.54141	0.85	4.32146	0.767765	549171	74785.1	349385	52267.9	38900.1	Not applicable	0	0
Jiangsu	6	Coal	CHP	Back pressure	None	6167	13.6	0.485771	0.85	4.32146	0.745025	890028	103369	575649	84709.2	64092.2	Not applicable	0	0
Jiangsu	6	Coal	CHP	Back pressure	None	6167	5	0.485771	0.85	4.32146	0.745025	890028	103369	575649	84709.2	64092.2	Not applicable	0	0
Jiangsu	6	Coal	CHP	Back pressure	None	4991	1.6	0.333062	0.85	4.32146	0.658066	797972	83225.9	465877	75947.7	51870.3	Not applicable	0	0
Jiangsu	6	Coal	CHP	Back pressure	None	4991	1.6	0.333062	0.85	4.32146	0.658066	797972	83225.9	465877	75947.7	51870.3	Not applicable	0	0
Jiangsu	6	Coal	CHP	Extraction condensing	Circulating	1198	6.7	0.388924	0.85	4.29001	0.694385	190416	23263.2	111012	18123.1	26146.9	Back pressure condensing	0.438	0.00263339
Jiangsu	6	Coal	CHP	Extraction condensing	Circulating	1198	8.788	0.388924	0.85	4.29001	0.694385	190416	23263.2	111012	18123.1	26146.9	Back pressure condensing	0.438	0.00263339
Jiangsu	6	Coal	CHP	Extraction condensing	Circulating	3908	8.788	0.36822	0.85	4.32146	0.682252	627229	72932.7	364786	59697.1	85494.4	Back pressure condensing	0.438	0.00867435
Jiangsu	6	Coal	CHP	Extraction condensing	Circulating	1247	3.3	0.28715	0.85	4.32146	0.621189	226052	25588.4	116399	21514.7	27280.3	Back pressure condensing	0.438	0.00312622
Jiangsu	6	Coal	CHP	Extraction condensing	Circulating	4118.05	1.5	0.36822	0.85	4.32146	0.682252	672565	81132.9	384393	64012	90089.6	Back pressure condensing	0.438	0.00930134
Jiangsu	6	Coal	CHP	Extraction condensing	Circulating	1167	9.9	0.520763	0.85	4.32146	0.759738	174962	24375.4	108932	16652.2	25530.2	Back pressure condensing	0.438	0.00176131
Jiangsu	6	Coal	CHP	Extraction condensing	Circulating	1167	9.9	0.520763	0.85	4.32146	0.759738	174962	24375.4	108932	16652.2	25530.2	Back pressure condensing	0.438	0.00176131
Jiangsu	6	Coal	CHP	Extraction condensing	Circulating	1392	8.788	0.269518	0.85	4.32146	0.605096	254619	27424.9	129934	24233.6	30452.5	Back pressure condensing	0.438	0.00352129
Jiangsu	6	Coal	CHP	Extraction condensing	Circulating	1392	13.1206	0.269518	0.85	4.32146	0.605096	254619	27424.9	129934	24233.6	30452.5	Back pressure condensing	0.438	0.00352129
Jiangsu	6	Coal	CHP	Extraction condensing	Circulating	1392	13.1206	0.269518	0.85	4.32146	0.605096	254619	27424.9	129934	24233.6	30452.5	Back pressure condensing	0.438	0.00352129
Jiangsu	6	Coal	CHP	Extraction condensing	Circulating	1392	8.788	0.269518	0.85	4.32146	0.605096	254619	27424.9	129934	24233.6	30452.5	Back pressure condensing	0.438	0.00352129
Jiangsu	6	Coal	CHP	Extraction condensing	Circulating	2063	8.8	0.42972	0.85	4.32146	0.718033	323196	41530.7	192568	30760.5	45131.8	Back pressure condensing	0.438	0.00446968
Jiangsu	6	Coal	CHP	Extraction condensing	Circulating	2063	8.788	0.42972	0.85	4.32146	0.718033	323196	41530.7	192568	30760.5	45131.8	Back pressure condensing	0.438	0.00446968
Jiangsu	6	Coal	CHP	Extraction condensing	Circulating	8661.67	8.788	0.29686	0.85	4.32146	0.62956	1.53038e+06	171938	808510	145655	189489	Back pressure condensing	0.438	0.0211646
Jiangsu	6	Coal	CHP	Extraction condensing	Circulating	5417	8.788	0.431228	0.85	4.32146	0.718822	848570	109402	505641	80763.5	118506	Back pressure condensing	0.438	0.0117354
Jiangsu	6	Coal	CHP	Extraction condensing	Circulating	5417	8.788	0.431228	0.85	4.32146	0.718822	848570	109402	505641	80763.5	118506	Back pressure condensing	0.438	0.0117354
Jiangsu	6	Coal	CHP	Extraction condensing	Circulating	1888	3	0.44854	0.85	4.32146	0.727619	295160	39394.3	176232	28092.1	41303.3	Back pressure condensing	0.438	0.00402867
Jiangsu	6	Coal	CHP	Extraction condensing	Circulating	4833	8.788	0.571628	0.85	4.32146	0.778736	708981	101887	451129	67477.9	105730	Back pressure condensing	0.438	0.00563502
Jiangsu	6	Coal	CHP	Extraction condensing	Circulating	6686	8.788	0.378154	0.85	4.32146	0.68855	1.102e+06	139074	624094	104884	146268	Back pressure condensing	0.438	0.0152403
Jiangsu	6	Coal	CHP	Extraction condensing	Circulating	6686	5.6	0.378154	0.85	4.32146	0.68855	1.102e+06	139074	624094	104884	146268	Back pressure condensing	0.438	0.0152403
Jiangsu	6	Coal	CHP	Extraction condensing	Circulating	1501	2.1	0.304208	0.85	4.32146	0.635679	265123	30508.7	140109	25233.3	32837	Back pressure condensing	0.438	0.00366655
Jiangsu	6	Coal	CHP	Extraction condensing	Circulating	4118.05	8.788	0.36822	0.85	4.32146	0.682252	672565	81132.9	384393	64012	90089.6	Back pressure condensing	0.438	0.00930134
Jiangsu	6	Coal	CHP	Extraction condensing	Circulating	7717	8.788	0.304963	0.85	4.32146	0.636298	1.3667e+06	158353	720331	130077	168823	Back pressure condensing	0.438	0.018901
Jiangsu	6	Coal	CHP	Extraction condensing	Circulating	7717	20	0.304963	0.85	4.32146	0.636298	1.3667e+06	158353	720331	130077	168823	Back pressure condensing	0.438	0.018901
Jiangsu	6	Coal	CHP	Extraction condensing	Circulating	6894	22.4	0.301966	0.85	4.32146	0.633831	1.20681e+06	135806	643510	114859	150818	Back pressure condensing	0.438	0.0166898
Jiangsu	6	Coal	CHP	Extraction condensing	Circulating	1315	8.788	0.246293	0.85	4.32146	0.581944	252814	26699.8	122747	24061.9	28767.9	Back pressure condensing	0.438	0.00349634
Jiangsu	6	Coal	CHP	Extraction condensing	Circulating	1315	1.1	0.246293	0.85	4.32146	0.581944	252814	26699.8	122747	24061.9	28767.9	Back pressure condensing	0.438	0.00349634
Jiangsu	6	Coal	Electricity	Pure condensing	Circulating	2658	8.788	0.380495	0.85		0.380495	138668	52762.4	0	13197.8	39391.6	Not applicable	0	0
Shanghai	6	Coal	CHP	Back pressure	None	6197	10.4815	0.320888	0.85	4.32146	0.648925	1.07389e+06	126225	578449	102209	34903	Not applicable	0	0
Shanghai	6	Coal	CHP	Back pressure	None	6197	10.4815	0.320888	0.85	4.32146	0.648925	1.07389e+06	126225	578449	102209	34903	Not applicable	0	0
Shanghai	6	Coal	CHP	Back pressure	None	6197	10.4815	0.320888	0.85	4.32146	0.648925	1.07389e+06	126225	578449	102209	34903	Not applicable	0	0
Shanghai	6	Coal	CHP	Extraction condensing	Circulating	6197	10.4815	0.320888	0.85	4.32146	0.648925	1.07389e+06	126225	578449	102209	106069	Back pressure condensing	0.438	0.0148515
Zhejiang	6	Coal	CHP	Back pressure	None	5375	10.4815	0.321728	0.85	4.32146	0.649569	931998	109947	501721	88703.8	42515.3	Not applicable	0	0
Zhejiang	6	Coal	CHP	Back pressure	None	5375	10.4815	0.321728	0.85	4.32146	0.649569	931998	109947	501721	88703.8	42515.3	Not applicable	0	0
Zhejiang	6	Coal	CHP	Back pressure	None	4213	10.4815	0.630256	0.85	4.32146	0.797733	597800	85176.7	393256	56896.2	33324.1	Not applicable	0	0
Zhejiang	6	Coal	CHP	Back pressure	None	5023	10.4815	0.408306	0.85	6.1061	0.737699	1.03051e+06	102529	662492	98080	49218.9	Not applicable	0	0
Zhejiang	6	Coal	CHP	Back pressure	None	3914	10.4815	0.382866	0.85	9.43799	0.761042	1.14452e+06	78793.5	797910	108930	52154.7	Not applicable	0	0
Zhejiang	6	Coal	CHP	Back pressure	None	3914	10.4815	0.382866	0.85	9.43799	0.761042	1.14452e+06	78793.5	797910	108930	52154.7	Not applicable	0	0
Zhejiang	6	Coal	CHP	Back pressure	None	4924	17.3	0.546222	0.85	0.537573	0.624219	255361	102742	57175.4	24304.2	19228.1	Not applicable	0	0
Zhejiang	6	Coal	CHP	Back pressure	None	4983	1.4	0.397735	0.85	3.66199	0.683329	718354	101282	394150	68370	35936.6	Not applicable	0	0
Zhejiang	6	Coal	CHP	Back pressure	None	1236	10.4815	0.392652	0.85	4.32146	0.697361	201822	25950.1	115373	19208.6	9776.55	Not applicable	0	0
Zhejiang	6	Coal	CHP	Back pressure	None	4202	10.4815	0.267756	0.85	4.32146	0.603421	775339	84046.7	392229	73793.6	33237.1	Not applicable	0	0
Zhejiang	6	Coal	CHP	Back pressure	None	2360	10.4815	0.596602	0.85	4.32146	0.787171	341875	49344.8	220291	32538.3	18667.2	Not applicable	0	0
Zhejiang	6	Coal	CHP	Back pressure	None	6748	10.4815	0.380495	0.85	4.32146	0.690003	1.11108e+06	140801	629882	105748	53375.5	Not applicable	0	0
Zhejiang	6	Coal	CHP	Back pressure	None	4644	10.4815	0.386478	0.85	4.32146	0.693662	756038	95094.3	433487	71956.6	36733.2	Not applicable	0	0
Zhejiang	6	Coal	CHP	Back pressure	None	7293	10.4815	0.450183	0.85	6.027	0.754625	1.44905e+06	149495	949426	137914	70851.3	Not applicable	0	0
Zhejiang	6	Coal	CHP	Back pressure	None	6579	10.4815	0.41661	0.85	4.32146	0.711007	1.04345e+06	133722	614107	99311.8	52038.8	Not applicable	0	0
Zhejiang	6	Coal	CHP	Back pressure	None	3468	10.4815	0.558636	0.85	4.32146	0.774127	509704	71987.4	323715	48511.5	27431.3	Not applicable	0	0
Zhejiang	6	Coal	CHP	Back pressure	None	5015	10.4815	0.385266	0.85	4.32146	0.692928	814742	101716	468117	77543.8	39667.8	Not applicable	0	0
Zhejiang	6	Coal	CHP	Back pressure	None	5015	6.2	0.385266	0.85	4.32146	0.692928	814742	101716	468117	77543.8	39667.8	Not applicable	0	0
Zhejiang	6	Coal	CHP	Back pressure	None	6515	17.4	0.370181	0.85	4.32146	0.683513	1.07507e+06	133125	608133	102321	51532.5	Not applicable	0	0
Zhejiang	6	Coal	CHP	Back pressure	None	4869	5.9	0.30802	0.85	4.32146	0.638784	849160	96861.9	454489	80819.5	38513	Not applicable	0	0
Zhejiang	6	Coal	CHP	Back pressure	None	2360	10.4815	0.596602	0.85	4.32146	0.787171	341875	49344.8	220291	32538.3	18667.2	Not applicable	0	0
Zhejiang	6	Coal	CHP	Back pressure	None	4414.35	10.4815	0.493852	0.85	4.32146	0.748556	663231	88135.8	412050	63123.7	34916.7	Not applicable	0	0
Zhejiang	6	Coal	CHP	Back pressure	None	4573	15.5	0.442086	0.85	4.32146	0.724395	719141	95912.3	426860	68445	36171.6	Not applicable	0	0
Zhejiang	6	Coal	CHP	Back pressure	None	6231	5.7	0.388924	0.85	4.32146	0.695137	1.0144e+06	128398	581623	96546.5	49286.1	Not applicable	0	0
Zhejiang	6	Coal	CHP	Back pressure	None	7026	10.4815	0.456877	0.85	4.32146	0.731689	1.09577e+06	148119	655831	104290	55574.5	Not applicable	0	0
Zhejiang	6	Coal	CHP	Back pressure	None	4410	10.4815	0.379321	0.85	4.32146	0.689276	722352	90302.7	411645	68750.5	34882.3	Not applicable	0	0
Zhejiang	6	Coal	CHP	Back pressure	None	4410	5.3	0.379321	0.85	4.32146	0.689276	722352	90302.7	411645	68750.5	34882.3	Not applicable	0	0
Zhejiang	6	Coal	CHP	Extraction condensing	Circulating	1341	10.4815	0.422337	0.85	4.32146	0.714113	214338	28328.4	125174	20399.8	26007.1	Back pressure condensing	0.438	0.00296422
Zhejiang	6	Coal	CHP	Extraction condensing	Circulating	1341	13.1	0.422337	0.85	4.32146	0.714113	214338	28328.4	125174	20399.8	26007.1	Back pressure condensing	0.438	0.00296422
Zhejiang	6	Coal	CHP	Extraction condensing	Circulating	1341	5.5	0.422337	0.85	4.32146	0.714113	214338	28328.4	125174	20399.8	26007.1	Back pressure condensing	0.438	0.00296422
Zhejiang	6	Coal	CHP	Extraction condensing	Circulating	1341	10.4815	0.422337	0.85	4.32146	0.714113	214338	28328.4	125174	20399.8	26007.1	Back pressure condensing	0.438	0.00296422
Zhejiang	6	Coal	CHP	Extraction condensing	Circulating	2753	18.8	0.440502	0.85	4.88	0.733962	470857	57026.7	290188	44814.2	55018.7	Back pressure condensing	0.438	0.00609366
Zhejiang	6	Coal	CHP	Extraction condensing	Circulating	3889	18.8	0.378154	0.85	4.32146	0.68855	640771	80810.3	363013	60985.9	221960	Back pressure condensing	0.438	0.00886163
Zhejiang	6	Coal	CHP	Extraction condensing	Circulating	3889	6.2	0.378154	0.85	4.32146	0.68855	640771	80810.3	363013	60985.9	221960	Back pressure condensing	0.438	0.00886163
Zhejiang	6	Coal	CHP	Extraction condensing	Circulating	4118.05	6.2	0.36822	0.85	4.32146	0.682252	672565	81132.9	384393	64012	79864.7	Back pressure condensing	0.438	0.00930134
Zhejiang	6	Coal	CHP	Extraction condensing	Circulating	4118.05	17.8	0.36822	0.85	4.32146	0.682252	672565	81132.9	384393	64012	79864.7	Back pressure condensing	0.438	0.00930134
Zhejiang	6	Coal	CHP	Extraction condensing	Circulating	3889	17.8	0.378154	0.85	4.32146	0.68855	640771	80810.3	363013	60985.9	455300	Back pressure condensing	0.438	0.00886163
Zhejiang	6	Coal	CHP	Extraction condensing	Circulating	4202	14	0.267756	0.85	4.32146	0.603421	775339	84046.7	392229	73793.6	81492.9	Back pressure condensing	0.438	0.0107227
Zhejiang	6	Coal	CHP	Extraction condensing	Circulating	4202	5.2	0.267756	0.85	4.32146	0.603421	775339	84046.7	392229	73793.6	81492.9	Back pressure condensing	0.438	0.0107227
Zhejiang	6	Coal	CHP	Extraction condensing	Circulating	2914	5.2	0.405611	0.85	4.32146	0.704877	469907	60802.4	272003	44723.8	56513.6	Back pressure condensing	0.438	0.00649864
Zhejiang	6	Coal	CHP	Extraction condensing	Circulating	2914	6.8	0.405611	0.85	4.32146	0.704877	469907	60802.4	272003	44723.8	56513.6	Back pressure condensing	0.438	0.00649864
Zhejiang	6	Coal	CHP	Extraction condensing	Circulating	1946	6.8	0.576995	0.85	4.32146	0.780595	285021	41150.9	181646	27127.1	37740.4	Back pressure condensing	0.438	0.00220627
Zhejiang	6	Coal	CHP	Extraction condensing	Circulating	1946	10.4815	0.576995	0.85	4.32146	0.780595	285021	41150.9	181646	27127.1	37740.4	Back pressure condensing	0.438	0.00220627
Zhejiang	6	Coal	CHP	Extraction condensing	Circulating	7764	10.4815	0.406954	0.85	4.32146	0.705637	1.25564e+06	164013	724719	119506	150574	Back pressure condensing	0.438	0.017365
Zhejiang	6	Coal	CHP	Extraction condensing	Circulating	4118.05	10.4815	0.36822	0.85	4.32146	0.682252	672565	81132.9	384393	64012	79864.7	Back pressure condensing	0.438	0.00930134
Zhejiang	6	Coal	CHP	Extraction condensing	Circulating	4118.05	10.4815	0.36822	0.85	4.32146	0.682252	672565	81132.9	384393	64012	79864.7	Back pressure condensing	0.438	0.00930134
Zhejiang	6	Coal	CHP	Extraction condensing	Circulating	4118.05	10.4815	0.36822	0.85	4.32146	0.682252	672565	81132.9	384393	64012	79864.7	Back pressure condensing	0.438	0.00930134
Zhejiang	6	Coal	CHP	Extraction condensing	Circulating	2345	10.4815	0.292619	0.85	4.32146	0.625945	400498	41838.6	218890	38117.7	45478.5	Back pressure condensing	0.438	0.00553874
Zhejiang	6	Coal	CHP	Extraction condensing	Circulating	2345	10.4815	0.292619	0.85	4.32146	0.625945	400498	41838.6	218890	38117.7	45478.5	Back pressure condensing	0.438	0.00553874
Zhejiang	6	Coal	CHP	Extraction condensing	Circulating	2360	25.5	0.596602	0.85	4.32146	0.787171	341875	49344.8	220291	32538.3	45769.4	Back pressure condensing	0.438	0.0023956
Zhejiang	6	Coal	CHP	Extraction condensing	Circulating	917	10.4815	0.366866	0.85	4.32146	0.681377	152856	19133.8	85595.9	14548.2	17784.1	Back pressure condensing	0.438	0.00211394
Zhejiang	6	Coal	CHP	Extraction condensing	Circulating	1875	12.1569	0.27011	0.85	4.32146	0.605656	344598	37462.5	175019	32797.5	36363.4	Back pressure condensing	0.438	0.00476567
Zhejiang	6	Coal	CHP	Extraction condensing	Circulating	4177	10.4815	0.413805	0.85	4.32146	0.709465	647736	78223.5	389896	61648.8	81008	Back pressure condensing	0.438	0.00895795
Zhejiang	6	Coal	CHP	Extraction condensing	Circulating	1946	10.4815	0.576995	0.85	4.32146	0.780595	285021	41150.9	181646	27127.1	37740.4	Back pressure condensing	0.438	0.00220627
Zhejiang	6	Coal	CHP	Extraction condensing	Circulating	4117	10.4815	0.356232	0.85	4.32146	0.674351	693507	85992.6	384295	66005.1	79844.4	Back pressure condensing	0.438	0.00959095
Zhejiang	6	Coal	CHP	Extraction condensing	Circulating	4117	10.4815	0.356232	0.85	4.32146	0.674351	693507	85992.6	384295	66005.1	79844.4	Back pressure condensing	0.438	0.00959095
Zhejiang	6	Coal	CHP	Extraction condensing	Circulating	4117	15.5	0.356232	0.85	4.32146	0.674351	693507	85992.6	384295	66005.1	79844.4	Back pressure condensing	0.438	0.00959095
Zhejiang	6	Coal	CHP	Extraction condensing	Circulating	4213	5.3	0.376994	0.85	4.32146	0.687826	674590	79898.7	393256	64204.8	81706.2	Back pressure condensing	0.438	0.00932935
Zhejiang	6	Coal	CHP	Extraction condensing	Circulating	6613	10.4815	0.514226	0.85	4.32146	0.7571	993435	137413	617280	94551.1	128251	Back pressure condensing	0.438	0.0102931
Zhejiang	6	Coal	CHP	Extraction condensing	Circulating	6613	2.4	0.514226	0.85	4.32146	0.7571	993435	137413	617280	94551.1	128251	Back pressure condensing	0.438	0.0102931
Zhejiang	6	Coal	CHP	Extraction condensing	Circulating	5755	2.4	0.292619	0.85	4.32146	0.625945	1.03131e+06	116850	537192	98156.2	111611	Back pressure condensing	0.438	0.0142627
Zhejiang	6	Coal	CHP	Extraction condensing	Circulating	5755	13	0.292619	0.85	4.32146	0.625945	1.03131e+06	116850	537192	98156.2	111611	Back pressure condensing	0.438	0.0142627
Zhejiang	6	Coal	CHP	Extraction condensing	Circulating	5755	10.4815	0.292619	0.85	4.32146	0.625945	1.03131e+06	116850	537192	98156.2	111611	Back pressure condensing	0.438	0.0142627
Zhejiang	6	Coal	CHP	Extraction condensing	Circulating	6363	10.4815	0.373556	0.85	4.32146	0.685663	1.03099e+06	124109	593944	98125.9	123403	Back pressure condensing	0.438	0.0142583
Zhejiang	6	Coal	CHP	Extraction condensing	Circulating	6363	10.4815	0.373556	0.85	4.32146	0.685663	1.03099e+06	124109	593944	98125.9	123403	Back pressure condensing	0.438	0.0142583
Zhejiang	6	Coal	CHP	Extraction condensing	Circulating	7193	10.4815	0.36822	0.85	4.32146	0.682252	1.11987e+06	121498	671419	106584	139500	Back pressure condensing	0.438	0.0154874
Zhejiang	6	Coal	CHP	Extraction condensing	Circulating	7193	10.4815	0.36822	0.85	4.32146	0.682252	1.11987e+06	121498	671419	106584	139500	Back pressure condensing	0.438	0.0154874
Zhejiang	6	Coal	CHP	Extraction condensing	Circulating	2672	10.4815	0.29686	0.85	4.32146	0.62956	465294	51020.2	249414	44284.8	51820.3	Back pressure condensing	0.438	0.00643486
Zhejiang	6	Coal	CHP	Extraction condensing	Circulating	2672	10.4815	0.29686	0.85	4.32146	0.62956	465294	51020.2	249414	44284.8	51820.3	Back pressure condensing	0.438	0.00643486
Shanghai	6	Coke oven gas	Electricity	Pure condensing	Circulating	2327	8.8	0.386316	0.92		0.386316	115199	44503	0	5685.64	44957.6	Not applicable	0	0
Jiangsu	6	Diesel	CHP	Extraction condensing	Circulating	4661	8.8	0.423793	0.91	4.32146	0.748605	711865	99066.8	435074	51848.7	101968	Back pressure condensing	0.438	0.00805013
Anhui	6	Municipal solid waste	CHP	Extraction condensing	Circulating	4321	21.1	0.34355	0.725	0.787964	0.447256	335229	80318.4	73543.5	13158.1	171141	Not applicable	0	0
Anhui	6	Municipal solid waste	CHP	Extraction condensing	Circulating	4321	9.7	0.34355	0.725	0.787964	0.447256	335229	80318.4	73543.5	13158.1	171141	Not applicable	0	0
Jiangsu	6	Municipal solid waste	CHP	Extraction condensing	Circulating	7954	12.1	0.24929	0.725	4.32146	0.533639	1.60299e+06	144317	742454	62919	359654	Not applicable	0	0
Jiangsu	6	Municipal solid waste	CHP	Extraction condensing	Circulating	7954	12.1	0.24929	0.725	4.32146	0.533639	1.60299e+06	144317	742454	62919	359654	Not applicable	0	0
Jiangsu	6	Municipal solid waste	CHP	Extraction condensing	Circulating	6185	13.9448	0.231015	0.725	4.32146	0.517181	1.28035e+06	111820	577329	50255.3	279666	Not applicable	0	0
Jiangsu	6	Municipal solid waste	CHP	Extraction condensing	Circulating	6689	22.3	0.34355	0.725	4.32146	0.599843	1.22312e+06	124335	624374	48008.7	302455	Not applicable	0	0
Jiangsu	6	Municipal solid waste	CHP	Extraction condensing	Circulating	4740	22.3	0.34355	0.725	4.32146	0.599843	866733	88106.7	442448	34020.2	214327	Not applicable	0	0
Zhejiang	6	Municipal solid waste	CHP	Back pressure	None	5033	21.9	0.369069	0.725	4.47108	0.616354	945552	101538	486064	37114	40607.2	Not applicable	0	0
Zhejiang	6	Municipal solid waste	CHP	Back pressure	None	7791	21.9	0.351143	0.725	4.32146	0.604129	1.43154e+06	150447	727239	56189.5	61625.5	Not applicable	0	0
Zhejiang	6	Municipal solid waste	CHP	Extraction condensing	Circulating	7644	11.0667	0.181268	0.725	4.32146	0.46365	1.73016e+06	135225	713517	67910.6	326657	Not applicable	0	0
Zhejiang	6	Municipal solid waste	CHP	Extraction condensing	Circulating	7644	16	0.181268	0.725	4.32146	0.46365	1.73016e+06	135225	713517	67910.6	326657	Not applicable	0	0
Zhejiang	6	Municipal solid waste	CHP	Extraction condensing	Circulating	6831	10.608	0.409	0.725	4.32146	0.633083	1.2085e+06	134565	637629	47434.9	291915	Not applicable	0	0
Zhejiang	6	Municipal solid waste	CHP	Extraction condensing	Circulating	6831	10.608	0.409	0.725	4.32146	0.633083	1.2085e+06	134565	637629	47434.9	291915	Not applicable	0	0
Zhejiang	6	Municipal solid waste	CHP	Extraction condensing	Circulating	2691	10.608	0.495565	0.725	4.32146	0.666972	457423	54986.8	251187	17954.4	114997	Not applicable	0	0
Zhejiang	6	Municipal solid waste	CHP	Extraction condensing	Circulating	6705	10.608	0.553	0.725	4.32146	0.684965	1.0699e+06	114269	625868	41994.8	286530	Not applicable	0	0
Zhejiang	6	Municipal solid waste	CHP	Extraction condensing	Circulating	4231	7.2	0.493574	0.725	4.32146	0.666293	711938	82524.8	394936	27944.3	180807	Not applicable	0	0
Jiangsu	6	Solar	Electricity	No turbine	None	1217	1.9									0	Not applicable	0	0
Jiangsu	6	Solar	Electricity	No turbine	None											0	Not applicable	0	0
Jiangsu	6	Solar	Electricity	No turbine	None											0	Not applicable	0	0
Zhejiang	6	Waste heat	CHP	Extraction condensing	Circulating	4383	8.24091	0.516387	0.8	6.91612	0.748096	988598	87856.4	654769		284807	Not applicable	0	0
Zhejiang	6	Waste heat	CHP	Extraction condensing	Circulating	4118.25	8.24091	0.342418	0.8	4.32146	0.639427	661583	62001	384411		256294	Not applicable	0	0
Jiangsu	3.5	Solar	Electricity	No turbine	None											0	Not applicable	0	0
Anhui	3.192	Solar	Electricity	No turbine	None	7746										0	Not applicable	0	0
Jiangsu	3.1	Solar	Electricity	No turbine	None											0	Not applicable	0	0
Jiangsu	3	Biomass	CHP	Back pressure	None	1197	11.46	0.698295	0.725	4.32146	0.719827	94662.6	12294.1	55866.1	1063.03	6220.07	Not applicable	0	0
Zhejiang	3	Biomass	CHP	Back pressure	None	4714	6.7	0.455185	0.725	4.32146	0.652336	410836	48874.8	220011	4613.56	18643.5	Not applicable	0	0
Anhui	3	Coal	CHP	Back pressure	None	416	2.3	0.351143	0.85	4.32146	0.670892	35380.6	4402.94	19415.4	3367.38	2344.2	Not applicable	0	0
Anhui	3	Coal	CHP	Extraction condensing	Circulating	5603	7.56589	0.36822	0.85	4.32146	0.682252	457545	55194.6	261502	43547.2	63745.9	Back pressure condensing	0.219	0.00632768
Anhui	3	Coal	CHP	Extraction condensing	Circulating	1369	3.3	0.36822	0.85	4.32146	0.682252	111793	13485.9	63893.6	10640	15575.2	Back pressure condensing	0.219	0.00154606
Anhui	3	Coal	CHP	Extraction condensing	Circulating	4118.05	5.9	0.36822	0.85	4.32146	0.682252	336283	40566.5	192196	32006	46851.4	Back pressure condensing	0.219	0.00465067
Jiangsu	3	Coal	CHP	Back pressure	None	2512	0.6	0.351143	0.85	4.32146	0.670892	209704	25203.4	117239	19958.8	13053.3	Not applicable	0	0
Jiangsu	3	Coal	CHP	Back pressure	None	6894	8.788	0.301966	0.85	4.32146	0.633831	603406	67903.1	321755	57429.7	35823.9	Not applicable	0	0
Jiangsu	3	Coal	CHP	Extraction condensing	Circulating	2667	8.788	0.36822	0.85	4.32146	0.682252	224194	28630.8	124473	21337.9	29172.7	Back pressure condensing	0.219	0.00310052
Jiangsu	3	Coal	CHP	Extraction condensing	Circulating	7709	2.3	0.229291	0.85	4.32146	0.563395	754076	75847.3	359792	71769.8	84324	Back pressure condensing	0.219	0.0104286
Jiangsu	3	Coal	CHP	Extraction condensing	Circulating	7709	8.9	0.229291	0.85	4.32146	0.563395	754076	75847.3	359792	71769.8	84324	Back pressure condensing	0.219	0.0104286
Jiangsu	3	Coal	CHP	Extraction condensing	Circulating	7709	8.9	0.229291	0.85	4.32146	0.563395	754076	75847.3	359792	71769.8	84324	Back pressure condensing	0.219	0.0104286
Jiangsu	3	Coal	CHP	Extraction condensing	Circulating	7717	8.9	0.304963	0.85	4.32146	0.636298	683351	79176.4	360166	65038.5	84411.5	Back pressure condensing	0.219	0.0094505
Jiangsu	3	Coal	CHP	Extraction condensing	Circulating	8477.22	8.788	0.323421	0.85	4.32146	0.650862	707783	78370.2	395646	67363.9	92727.1	Back pressure condensing	0.219	0.00978839
Jiangsu	3	Coal	CHP	Extraction condensing	Circulating	6686	8.788	0.378154	0.85	4.32146	0.68855	551000	69537.1	312047	52441.9	73134	Back pressure condensing	0.219	0.00762014
Jiangsu	3	Coal	CHP	Extraction condensing	Circulating	3520	8.788	0.539035	0.85	4.32146	0.766865	261192	36609.4	164284	24859.2	38503.1	Back pressure condensing	0.219	0.00242177
Jiangsu	3	Coal	CHP	Extraction condensing	Circulating	7717	5.8	0.304963	0.85	4.32146	0.636298	683351	79176.4	360166	65038.5	84411.5	Back pressure condensing	0.219	0.0094505
Zhejiang	3	Coal	CHP	Back pressure	None	5124	10.4815	0.579717	0.85	4.32146	0.781527	372893	53070.3	239146	35490.5	20265	Not applicable	0	0
Zhejiang	3	Coal	CHP	Back pressure	None	5124	32.1	0.579717	0.85	4.32146	0.781527	372893	53070.3	239146	35490.5	20265	Not applicable	0	0
Zhejiang	3	Coal	CHP	Back pressure	None	5124	32.1	0.579717	0.85	4.32146	0.781527	372893	53070.3	239146	35490.5	20265	Not applicable	0	0
Zhejiang	3	Coal	CHP	Back pressure	None	4410	24.6	0.379321	0.85	4.32146	0.689276	361176	45151.3	205822	34375.3	17441.2	Not applicable	0	0
Zhejiang	3	Coal	CHP	Back pressure	None	4410	24.6	0.379321	0.85	4.32146	0.689276	361176	45151.3	205822	34375.3	17441.2	Not applicable	0	0
Zhejiang	3	Coal	CHP	Extraction condensing	Circulating	1341	10.4815	0.422337	0.85	4.32146	0.714113	107169	14164.2	62586.8	10199.9	13003.6	Back pressure condensing	0.219	0.00148211
Zhejiang	3	Coal	CHP	Extraction condensing	Circulating	4924	10.4815	0.546222	0.85	0.537573	0.624219	127681	51371.1	28587.7	12152.1	37887.6	Back pressure condensing	0.219	0.00176578
Zhejiang	3	Coal	CHP	Extraction condensing	Circulating	4924	10.4815	0.546222	0.85	0.537573	0.624219	127681	51371.1	28587.7	12152.1	37887.6	Back pressure condensing	0.219	0.00176578
Zhejiang	3	Coal	CHP	Extraction condensing	Circulating	1236	10.4815	0.392652	0.85	4.32146	0.697361	100911	12975	57686.3	9604.28	11985.4	Back pressure condensing	0.219	0.00139556
Zhejiang	3	Coal	CHP	Extraction condensing	Circulating	2914	2.4	0.405611	0.85	4.32146	0.704877	234953	30401.2	136001	22361.9	28256.8	Back pressure condensing	0.219	0.00324932
Zhejiang	3	Coal	CHP	Extraction condensing	Circulating	4117	10.4815	0.356232	0.85	4.32146	0.674351	346753	42996.3	192147	33002.6	39922.2	Back pressure condensing	0.219	0.00479548
Zhejiang	3	Coal	CHP	Extraction condensing	Circulating	6613	10.4815	0.514226	0.85	4.32146	0.7571	496717	68706.4	308640	47275.5	64125.7	Back pressure condensing	0.219	0.00514653
Zhejiang	3	Coal	CHP	Extraction condensing	Circulating	2672	10	0.29686	0.85	4.32146	0.62956	232647	25510.1	124707	22142.4	25910.2	Back pressure condensing	0.219	0.00321743
Jiangsu	3	Coal gangue	CHP	Extraction condensing	Circulating	2496	4	0.347175	0.85	4.32146	0.668151	206932	24261.1	116493	19583.2	27302.2	Back pressure condensing	0.219	0.00286179
Jiangsu	3	Coal gangue	CHP	Extraction condensing	Circulating	2496	4.9	0.347175	0.85	4.32146	0.668151	206932	24261.1	116493	19583.2	27302.2	Back pressure condensing	0.219	0.00286179
Jiangsu	3	Coal gangue	CHP	Extraction condensing	Circulating	2496	16	0.347175	0.85	4.32146	0.668151	206932	24261.1	116493	19583.2	27302.2	Back pressure condensing	0.219	0.00286179
Zhejiang	3	Municipal solid waste	CHP	Back pressure	None	4231	1.3	0.493574	0.725	4.32146	0.666293	355969	41262.4	197468	13972.2	16733.2	Not applicable	0	0
Zhejiang	3	Waste heat	CHP	Back pressure	None	5146.5	8	0.594677	0.8	4.32146	0.751257	389739	53220	240196		20354	Not applicable	0	0
Zhejiang	3	Waste heat	CHP	Extraction condensing	Circulating	4118.25	8.24091	0.342418	0.8	4.32146	0.639427	355092	39321.4	192206		128147	Not applicable	0	0
Jiangsu	2.4	Coal	CHP	Extraction condensing	Circulating	473	10	0.27011	0.85	4.32146	0.605656	34394	3678.05	17660.6	3273.48	4139.08	Back pressure condensing	0.1752	0.000475657
Jiangsu	2	Solar	Electricity	No turbine	None	1112										0	Not applicable	0	0
Zhejiang	2	Solar	Electricity	No turbine	None	1214										0	Not applicable	0	0
Zhejiang	2	Solar	Electricity	No turbine	None											0	Not applicable	0	0
Jiangsu	2	Waste heat	CHP	Extraction condensing	Circulating	4118.25	11.5917	0.342418	0.8	4.32146	0.639427	236728	26214.3	128137		88839.9	Not applicable	0	0
Jiangsu	2	Waste heat	CHP	Extraction condensing	Circulating	4118.25	11.5917	0.342418	0.8	4.32146	0.639427	236728	26214.3	128137		88839.9	Not applicable	0	0
Jiangsu	2	Waste heat	CHP	Extraction condensing	Circulating	4118.25	11.5917	0.342418	0.8	4.32146	0.639427	236728	26214.3	128137		88839.9	Not applicable	0	0
Zhejiang	2	Waste heat	CHP	Back pressure	None	5146.5	8.08333	0.594677	0.8	4.32146	0.751257	259826	35480	160131		13569.3	Not applicable	0	0
Zhejiang	1.6	Solar	Electricity	No turbine	None	31	27.9									0	Not applicable	0	0
Zhejiang	1.5	Coal	CHP	Extraction condensing	Circulating	1875	10.4815	0.27011	0.85	4.32146	0.605656	86149.6	9365.62	43754.7	8199.36	9090.86	Back pressure condensing	0.1095	0.00119142
Zhejiang	1.5	Coal	CHP	Extraction condensing	Circulating	917	10.4815	0.366866	0.85	4.32146	0.681377	38213.9	4783.44	21399	3637.05	4446.04	Back pressure condensing	0.1095	0.000528485
Zhejiang	1.5	Solar	Electricity	No turbine	None											0	Not applicable	0	0
Zhejiang	1.5	Waste heat	CHP	Extraction condensing	Circulating	4118.25	7.6	0.342418	0.8	4.32146	0.639427	177546	19660.7	96102.9		64073.6	Not applicable	0	0
Jiangsu	1.18	Solar	Electricity	No turbine	None											0	Not applicable	0	0
Zhejiang	1	Solar	Electricity	No turbine	None											0	Not applicable	0	0
Zhejiang	0.4	Solar	Electricity	No turbine	None											0	Not applicable	0	0
Jiangsu	0.075	Solar	Electricity	No turbine	None	1192										0	Not applicable	0	0
Zhejiang	0.04	Solar	Electricity	No turbine	None											0	Not applicable	0	0
Zhejiang	0.0017	Solar	Electricity	No turbine	None											0	Not applicable	0	0

## Sheet: IndustrySector_S2
Province	Capacity (MW)	Fuel input	Energy output	Turbine technology	Cooling technology for electricity generation	Annual working time (hour)	Self-use electricity rate (%)	Effective electrical efficiency	Boiler efficiency	Heat-to-electric ratio	SO2 emission factor per fuel (kg/GJ)	NOx emission factor per fuel (kg/GJ)	Energy efficiency	Annual fuel input (GJ)	Annual electrcity output (GJ)	Annual heat output (GJ)	Annual GHG emission (tCO2e)	Annual freshwater consumption (m3)	Retrofitting scheme	Retrofitting cost (Million CNY)	CO2 emission reductions (Mt)
Anhui	1050	Coal	CHP	Extraction condensing	Circulating	6167	3.8	0.41661	0.85	0.0003	0.0437903	0.0303666	0.416674	5.38366e+07	2.24254e+07	6993.38	5.12394e+06	9.68772e+06	Not applicable	0	0
Jiangsu	1030	Coal	Electricity	Pure condensing	Once-through	5783	3.8	0.437367	0.85		0.0371333	0.0232393	0.437367	4.71653e+07	2.06285e+07	0	4.489e+06	1.25086e+06	Not applicable	0	0
Jiangsu	1030	Coal	Electricity	Pure condensing	Once-through	5783	3.8	0.437367	0.85		0.0371333	0.0232393	0.437367	4.71653e+07	2.06285e+07	0	4.489e+06	1.25086e+06	Not applicable	0	0
Jiangsu	1000	Coal	CHP	Extraction condensing	Once-through	5808	5.7	0.428223	0.831864	0.0045	0.0422346	0.113479	0.429156	4.76217e+07	2.03443e+07	94089.6	4.53244e+06	2.27223e+06	Not applicable	0	0
Jiangsu	1000	Coal	CHP	Extraction condensing	Once-through	5808	5.7	0.428223	0.801423	0.011	0.0362011	0.107079	0.430404	4.77956e+07	2.03443e+07	229997	4.54899e+06	2.28251e+06	Not applicable	0	0
Jiangsu	1000	Coal	Electricity	Pure condensing	Once-through	5234	5.3	0.405611	0.85		0.0865455	0.101877	0.405611	4.41781e+07	1.79191e+07	0	4.2047e+06	1.19335e+06	Not applicable	0	0
Jiangsu	1000	Coal	Electricity	Pure condensing	Once-through	5234	5.3	0.405611	0.85		0.0865455	0.101877	0.405611	4.41781e+07	1.79191e+07	0	4.2047e+06	1.19335e+06	Not applicable	0	0
Shanghai	1000	Coal	Electricity	Pure condensing	Once-through	4493	4.1	0.442086	0.85		0.0253068	0.158191	0.442086	3.56362e+07	1.57543e+07	0	3.3917e+06	1347900	Not applicable	0	0
Shanghai	1000	Coal	Electricity	Pure condensing	Once-through	4493	4.1	0.442086	0.85		0.0270733	0.0199973	0.442086	3.56362e+07	1.57543e+07	0	3.3917e+06	1347900	Not applicable	0	0
Shanghai	1000	Coal	Electricity	Pure condensing	Once-through	4500	4.9	0.437367	0.85		0.0242035	0.0196919	0.437367	3.55212e+07	15535800	0	3.38077e+06	1395000	Not applicable	0	0
Shanghai	1000	Coal	Electricity	Pure condensing	Once-through	4500	4.9	0.437367	0.85		0.0234266	0.0264501	0.437367	3.55212e+07	15535800	0	3.38077e+06	1440000	Not applicable	0	0
Zhejiang	1000	Coal	CHP	Extraction condensing	Once-through	5712	3.2	0.434276	0.883265	0.0776	0.0652515	0.0465426	0.450777	4.7784e+07	1.99669e+07	1.5957e+06	4.54789e+06	1.62043e+06	Not applicable	0	0
Zhejiang	1000	Coal	CHP	Extraction condensing	Once-through	5712	3.2	0.434276	0.883265	0.0803	0.0543125	0.0369186	0.451329	4.78469e+07	1.99669e+07	1.65122e+06	4.55387e+06	1.56603e+06	Not applicable	0	0
Zhejiang	1000	Coal	Electricity	Pure condensing	Once-through	4437	4.9	0.405611	0.85		0.0253772	0.0481892	0.405611	3.7451e+07	1.51905e+07	0	3.56443e+06	1774800	Not applicable	0	0
Zhejiang	1000	Coal	Electricity	Pure condensing	Once-through	4437	4.9	0.405611	0.85		0.0312969	0.0459382	0.405611	3.7451e+07	1.51905e+07	0	3.56443e+06	1774800	Not applicable	0	0
Shanghai	900	Coal	CHP	Extraction condensing	Once-through	4266	4.2	0.412416	0.971415	0.0177	0.0269557	0.121466	0.416585	3.23586e+07	1.32413e+07	244647	3.07975e+06	1.65696e+06	Not applicable	0	0
Shanghai	900	Coal	CHP	Extraction condensing	Once-through	4266	4.2	0.412416	0.971415	0.0367	0.0253552	0.122306	0.420992	3.26289e+07	1.32413e+07	507262	3.10549e+06	1.66342e+06	Not applicable	0	0
Anhui	660	Coal	Electricity	Pure condensing	Once-through	5203	6.6	0.405611	0.85		0.0455138	0.0615279	0.405611	2.93811e+07	1.19173e+07	0	2.79637e+06	1545291	Not applicable	0	0
Anhui	660	Coal	Electricity	Pure condensing	Once-through	5203	6.6	0.405611	0.85		0.0415585	0.0605797	0.405611	2.93811e+07	1.19173e+07	0	2.79637e+06	1716990	Not applicable	0	0
Jiangsu	660	Coal	CHP	Extraction condensing	Circulating	6190	5.3	0.428223	0.85	0.0217	0.0285705	0.0316878	0.432784	3.30035e+07	13972068	319151	3.14114e+06	4.30563e+06	Not applicable	0	0
Jiangsu	660	Coal	CHP	Extraction condensing	Circulating	6190	5.3	0.428223	0.85	0.0217	0.0268284	0.0466906	0.432784	3.30035e+07	13972068	319151	3.14114e+06	4.27294e+06	Not applicable	0	0
Jiangsu	660	Coal	Electricity	Pure condensing	Once-through	6137	4.3	0.423793	0.85		0.045007	0.0185788	0.423793	3.32373e+07	1.40857e+07	0	3.16339e+06	81008.4	Not applicable	0	0
Jiangsu	660	Coal	Electricity	Pure condensing	Once-through	6137	4.3	0.423793	0.85		0.0427091	0.0212173	0.423793	3.32373e+07	1.40857e+07	0	3.16339e+06	81008.4	Not applicable	0	0
Shanghai	660	Coal	Electricity	Pure condensing	Once-through	4325	5.09846	0.404276	0.85		0.0267449	0.0505344	0.404276	2.44783e+07	9.89598e+06	0	2.32974e+06	913440	Not applicable	0	0
Shanghai	660	Coal	Electricity	Pure condensing	Once-through	4325	5.09846	0.404276	0.85		0.025167	0.0460886	0.404276	2.44783e+07	9.89598e+06	0	2.32974e+06	913440	Not applicable	0	0
Shanghai	660	Coal	Electricity	Pure condensing	Once-through	1747	3.7	0.543805	0.85		0.0303889	0.194104	0.543805	7.44982e+06	4.05125e+06	0	709043	415087	Not applicable	0	0
Shanghai	660	Coal	Electricity	Pure condensing	Once-through	1747	3.7	0.543805	0.85		0.0272405	0.230598	0.543805	7.44982e+06	4.05125e+06	0	709043	415087	Not applicable	0	0
Zhejiang	660	Coal	CHP	Extraction condensing	Circulating	5164	5	0.404276	0.919394	0.0017	0.043949	0.13072	0.404661	2.88549e+07	1.16562e+07	20858.4	2.74629e+06	6.70844e+06	Not applicable	0	0
Zhejiang	660	Coal	CHP	Extraction condensing	Circulating	5164	5	0.404276	0.918899	0.0019	0.0442404	0.117237	0.404706	2.88576e+07	1.16562e+07	23312.4	2.74655e+06	6.70856e+06	Not applicable	0	0
Zhejiang	660	Coal	CHP	Extraction condensing	Circulating	5164	4.2	0.404276	0.92337	0.0057	0.0444736	0.127224	0.405569	2.8908e+07	1.16562e+07	69937.1	2.75134e+06	6.71084e+06	Not applicable	0	0
Zhejiang	660	Coal	CHP	Extraction condensing	Circulating	5164	4.2	0.404276	0.919889	0.0064	0.0463388	0.126042	0.405723	2.89176e+07	1.16562e+07	78525.8	2.75226e+06	6.71126e+06	Not applicable	0	0
Zhejiang	660	Coal	Electricity	Pure condensing	Once-through	4437	4.9	0.405611	0.85		0.0268902	0.13693	0.405611	2.47176e+07	1.00257e+07	0	2.35252e+06	1171368	Not applicable	0	0
Zhejiang	660	Coal	Electricity	Pure condensing	Once-through	4437	4.9	0.405611	0.85		0.0281707	0.142347	0.405611	2.47176e+07	1.00257e+07	0	2.35252e+06	1171368	Not applicable	0	0
Zhejiang	660	Coal	Electricity	Pure condensing	Once-through	4437	4.9	0.405611	0.85		0.0275732	0.0378969	0.405611	2.47176e+07	1.00257e+07	0	2.35252e+06	1171368	Not applicable	0	0
Zhejiang	660	Coal	Electricity	Pure condensing	Once-through	4437	4.9	0.405611	0.85		0.028811	0.0431533	0.405611	2.47176e+07	1.00257e+07	0	2.35252e+06	1171368	Not applicable	0	0
Anhui	630	Coal	CHP	Extraction condensing	Circulating	5093	4.8	0.403021	0.85	0.0217	0.0242494	0.0338779	0.407573	2.75523e+07	1.09853e+07	250655	2.62232e+06	3.79461e+06	Not applicable	0	0
Anhui	630	Coal	CHP	Extraction condensing	Circulating	5093	4.8	0.403021	0.85	0.0217	0.0241189	0.129129	0.407573	2.75523e+07	1.09853e+07	250655	2.62232e+06	4.30798e+06	Not applicable	0	0
Anhui	630	Coal	Electricity	Pure condensing	Circulating	5527	5	0.405611	0.85		0.0278559	0.101615	0.405611	2.96375e+07	1.20213e+07	0	2.82078e+06	1.16996e+06	Not applicable	0	0
Anhui	630	Coal	Electricity	Pure condensing	Circulating	5527	5	0.405611	0.85		0.0272888	0.0443444	0.405611	2.96375e+07	1.20213e+07	0	2.82078e+06	1.16996e+06	Not applicable	0	0
Jiangsu	630	Coal	CHP	Extraction condensing	Once-through	5767	5.5	0.400326	0.972428	0.0096	0.0358479	0.0670122	0.402578	3.12331e+07	1.24517e+07	125564	2.97264e+06	1.42644e+06	Not applicable	0	0
Jiangsu	630	Coal	CHP	Extraction condensing	Once-through	5767	4.9	0.400326	0.968651	0.0149	0.0348523	0.0625059	0.403804	3.13052e+07	1.24517e+07	194885	2.9795e+06	1.43169e+06	Not applicable	0	0
Jiangsu	630	Coal	CHP	Extraction condensing	Once-through	5767	4.9	0.400326	0.972428	0.0217	0.0358479	0.0670122	0.405391	3.13959e+07	1.24517e+07	283826	2.98813e+06	1.43841e+06	Not applicable	0	0
Jiangsu	630	Coal	CHP	Extraction condensing	Once-through	5767	5.09846	0.400326	0.968651	0.0217	0.0348523	0.0625059	0.405377	3.1397e+07	1.24517e+07	283826	2.98824e+06	1.43841e+06	Not applicable	0	0
Jiangsu	630	Coal	CHP	Extraction condensing	Once-through	5061	5.09846	0.385266	0.859272	0.0015	0.0309886	0.155526	0.385585	2.83236e+07	1.09044e+07	17217.5	2.69573e+06	1.30856e+06	Not applicable	0	0
Jiangsu	630	Coal	CHP	Extraction condensing	Once-through	5061	4.5	0.385266	0.854117	0.0015	0.0293961	0.132432	0.385583	2.83238e+07	1.09044e+07	17217.5	2.69574e+06	1.34044e+06	Not applicable	0	0
Jiangsu	630	Coal	CHP	Extraction condensing	Once-through	5061	4.5	0.385266	0.887394	0.003	0.0256567	0.0310312	0.38592	2.83424e+07	1.09044e+07	34435	2.69752e+06	1.37363e+06	Not applicable	0	0
Jiangsu	630	Coal	CHP	Extraction condensing	Once-through	5061	4.4	0.385266	0.904785	0.0031	0.0295086	0.182543	0.385951	2.83429e+07	1.09044e+07	35582.9	2.69756e+06	1.30995e+06	Not applicable	0	0
Jiangsu	630	Coal	CHP	Extraction condensing	Once-through	5528	4.4	0.397735	0.85	0.0217	0.0856285	0.101399	0.402281	3.02978e+07	1.19232e+07	272064	2.88362e+06	995707	Not applicable	0	0
Jiangsu	630	Coal	CHP	Extraction condensing	Once-through	5528	4.1	0.397735	0.85	0.0217	0.0856285	0.101399	0.402281	3.02978e+07	1.19232e+07	272064	2.88362e+06	995707	Not applicable	0	0
Jiangsu	630	Coal	Electricity	Pure condensing	Once-through	5883	4.1	0.405611	0.85		0.0326324	0.0422335	0.405611	3.14149e+07	1.27422e+07	0	2.98994e+06	1.2972e+06	Not applicable	0	0
Jiangsu	630	Coal	Electricity	Pure condensing	Once-through	5883	4.1	0.405611	0.85		0.0329469	0.292803	0.405611	3.14149e+07	1.27422e+07	0	2.98994e+06	1.2972e+06	Not applicable	0	0
Jiangsu	630	Coal	Electricity	Pure condensing	Once-through	5495	5.09846	0.42972	0.85		0.0431233	0.0680525	0.42972	2.77257e+07	1.19143e+07	0	2.63882e+06	1.17703e+06	Not applicable	0	0
Jiangsu	630	Coal	Electricity	Pure condensing	Once-through	5495	5.09846	0.42972	0.85		0.0438302	0.069526	0.42972	2.77257e+07	1.19143e+07	0	2.63882e+06	1.17703e+06	Not applicable	0	0
Anhui	600	Coal	CHP	Extraction condensing	Circulating	5383	4.6	0.399026	0.85	0.0217	0.0335301	0.074829	0.403574	2.8183e+07	1.11273e+07	252312	2.68234e+06	4.62068e+06	Not applicable	0	0
Zhejiang	600	Coal	CHP	Extraction condensing	Once-through	4955	11.2	0.381677	0.883265	0.0294763	0.0452873	0.122523	0.387986	2.70807e+07	1.01998e+07	315479	2.57743e+06	788438	Not applicable	0	0
Zhejiang	600	Coal	CHP	Extraction condensing	Once-through	4955	11.2	0.381677	0.883265	0.0688383	0.0474139	0.116223	0.396166	2.75577e+07	1.01998e+07	736762	2.62283e+06	809081	Not applicable	0	0
Zhejiang	600	Coal	Electricity	Pure condensing	Once-through	4955	7.5	0.381677	0.85		0.0856285	0.101399	0.381677	2.67236e+07	1.01998e+07	0	2.54344e+06	832440	Not applicable	0	0
Zhejiang	600	Coal	Electricity	Pure condensing	Once-through	4955	6	0.381677	0.85		0.0856285	0.101399	0.381677	2.67236e+07	1.01998e+07	0	2.54344e+06	832440	Not applicable	0	0
Zhejiang	600	Coal	Electricity	Pure condensing	Once-through	4955	6	0.381677	0.85		0.0856285	0.101399	0.381677	2.67236e+07	1.01998e+07	0	2.54344e+06	832440	Not applicable	0	0
Zhejiang	458	Natural gas	CHP	NGCC	Once-through	983	2	0.527468	0.92	0.2286	0.00181612	0.0426416	0.572953	3.41401e+06	1.58835e+06	370508	189807	188786	Not applicable	0	0
Zhejiang	435	Natural gas	CHP	NGCC	Once-through	1005	2.6	0.536681	0.92	0.2286	0.00181612	0.0426416	0.581784	3.24734e+06	1.53291e+06	359778	180541	183318	Not applicable	0	0
Zhejiang	435	Natural gas	CHP	NGCC	Once-through	1005	2.6	0.536681	0.92	0.2286	0.00181612	0.0426416	0.581784	3.24734e+06	1.53291e+06	359778	180541	183318	Not applicable	0	0
Shanghai	423	Natural gas	CHP	NGCC	Once-through	1394	4.2	0.509959	0.92	0.2286	0.00181612	0.0426416	0.556073	4.51529e+06	2.03363e+06	485268	251034	235419	Not applicable	0	0
Shanghai	423	Natural gas	CHP	NGCC	Once-through	1394	4.2	0.509959	0.92	0.2286	0.00181612	0.0426416	0.556073	4.51529e+06	2.03363e+06	485268	251034	235419	Not applicable	0	0
Shanghai	400	Natural gas	CHP	NGCC	Once-through	1394	4.2	0.509959	0.92	0.2286	0.00181612	0.0426416	0.556073	4.26978e+06	1.92305e+06	458882	237385	222619	Not applicable	0	0
Shanghai	400	Natural gas	CHP	NGCC	Once-through	1394	4.2	0.509959	0.92	0.2286	0.00181612	0.0426416	0.556073	4.26978e+06	1.92305e+06	458882	237385	222619	Not applicable	0	0
Jiangsu	398	Natural gas	CHP	NGCC	Circulating	2424	2	0.546222	0.92	0.2286	0.00181612	0.0426416	0.59089	7.09424e+06	3.40365e+06	793952	394415	827001	Not applicable	0	0
Jiangsu	398	Natural gas	CHP	NGCC	Circulating	2424	2	0.546222	0.92	0.2286	0.00181612	0.0426416	0.59089	7.09424e+06	3.40365e+06	793952	394415	827001	Not applicable	0	0
Zhejiang	394.61	Natural gas	Electricity	NGCC	Once-through	2452	2	0.536681	0.92		0.00181612	0.0426416	0.536681	6.36064e+06	3.41364e+06	0	353629	366714	Not applicable	0	0
Zhejiang	394.61	Natural gas	Electricity	NGCC	Once-through	2452	2	0.536681	0.92		0.00181612	0.0426416	0.536681	6.36064e+06	3.41364e+06	0	353629	366714	Not applicable	0	0
Jiangsu	390	Natural gas	Electricity	NGCC	Circulating	2424	1.9	0.551121	0.92		0.00181612	0.0426416	0.551121	6.05789e+06	3.33863e+06	0	336798	751561	Not applicable	0	0
Jiangsu	390	Natural gas	Electricity	NGCC	Circulating	2424	1.9	0.551121	0.92		0.00181612	0.0426416	0.551121	6.05789e+06	3.33863e+06	0	336798	751561	Not applicable	0	0
Jiangsu	390	Natural gas	CHP	NGCC	Circulating	3773	1.6	0.525214	0.92	0.2286	0.00181612	0.0426416	0.570787	1.12711e+07	5.22843e+06	1.21096e+06	626635	1.26137e+06	Not applicable	0	0
Jiangsu	390	Natural gas	CHP	NGCC	Circulating	3773	1.7	0.525214	0.92	0.2286	0.00181612	0.0426416	0.570787	1.12711e+07	5.22843e+06	1.21096e+06	626635	1.26137e+06	Not applicable	0	0
Shanghai	390	Natural gas	Electricity	NGCC	Once-through	1361	1.7	0.534348	0.92		0.00181612	0.0426416	0.534348	3.49021e+06	1.86498e+06	0	194043	201169	Not applicable	0	0
Shanghai	390	Natural gas	Electricity	NGCC	Once-through	1361	1.7	0.534348	0.92		0.00181612	0.0426416	0.534348	3.49021e+06	1.86498e+06	0	194043	201169	Not applicable	0	0
Shanghai	390	Natural gas	Electricity	NGCC	Once-through	1361	0.8	0.534348	0.92		0.00181612	0.0426416	0.534348	3.49021e+06	1.86498e+06	0	194043	201169	Not applicable	0	0
Jiangsu	352	Coal	Electricity	Pure condensing	Once-through	4809	4.2	0.387697	0.85		0.0380907	0.149903	0.387697	1.50582e+07	5.83802e+06	0	1.43318e+06	490903	Not applicable	0	0
Jiangsu	352	Coal	Electricity	Pure condensing	Once-through	4809	4.2	0.387697	0.85		0.035279	0.166606	0.387697	1.50582e+07	5.83802e+06	0	1.43318e+06	490903	Not applicable	0	0
Anhui	350	Coal	CHP	Extraction condensing	Circulating	5484	4.8	0.404276	0.85	0.2286	0.0690264	0.0975724	0.447986	1.82494e+07	6.62654e+06	1.57959e+06	1.73691e+06	3.76193e+06	Not applicable	0	0
Anhui	350	Coal	CHP	Extraction condensing	Circulating	5484	4	0.404276	0.85	0.2286	0.11294	0.0975724	0.447986	1.82494e+07	6.62654e+06	1.57959e+06	1.73691e+06	3.76193e+06	Not applicable	0	0
Anhui	350	Coal	Electricity	Pure condensing	Circulating	5583	4.8	0.384063	0.85		0.0173017	0.113137	0.384063	1.74187e+07	6.68989e+06	0	1.65784e+06	2.8451e+06	Not applicable	0	0
Anhui	350	Coal	Electricity	Pure condensing	Circulating	5583	4.4	0.384063	0.85		0.0192076	0.208475	0.384063	1.74187e+07	6.68989e+06	0	1.65784e+06	2.8451e+06	Not applicable	0	0
Jiangsu	350	Coal	CHP	Extraction condensing	Once-through	3996	5.7	0.376994	0.906225	0.1125	0.0222383	0.0228735	0.400655	1.33262e+07	4.78825e+06	566433	1.26833e+06	560304	Not applicable	0	0
Jiangsu	350	Coal	CHP	Extraction condensing	Once-through	3996	5.7	0.376994	0.892028	0.1099	0.030023	0.0305029	0.399854	1.33214e+07	4.78825e+06	553342	1.26788e+06	559315	Not applicable	0	0
Jiangsu	350	Coal	Electricity	Pure condensing	Once-through	4809	4.4	0.387697	0.85		0.0380814	0.0366748	0.387697	1.49726e+07	5.80485e+06	0	1.42503e+06	488113	Not applicable	0	0
Jiangsu	350	Coal	Electricity	Pure condensing	Once-through	4809	4.4	0.387697	0.85		0.0358522	0.0524291	0.387697	1.49726e+07	5.80485e+06	0	1.42503e+06	488113	Not applicable	0	0
Zhejiang	350	Coal	Electricity	Pure condensing	Once-through	5025	6.4	0.386478	0.85		0.033512	0.120929	0.386478	1.53341e+07	5926284	0	1.45944e+06	668325	Not applicable	0	0
Zhejiang	350	Coal	Electricity	Pure condensing	Once-through	5025	6.4	0.386478	0.85		0.0291172	0.146883	0.386478	1.53341e+07	5926284	0	1.45944e+06	668325	Not applicable	0	0
Shanghai	350	Natural gas	CHP	NGCC	Circulating	5675	8.9	0.370181	0.751863	0.0635	0.00181612	0.0426416	0.381752	1.8993e+07	6807276	454057	1.05594e+06	630880	Not applicable	0	0
Jiangsu	330	Coal	CHP	Extraction condensing	Circulating	5216	5.1	0.39391	0.85	0.2286	0.0690264	0.194666	0.437599	1.6375e+07	5.79383e+06	1.41654e+06	1.55851e+06	3.36031e+06	Not applicable	0	0
Jiangsu	330	Coal	CHP	Extraction condensing	Circulating	5216	5.3	0.39391	0.85	0.2286	0.0690264	0.0975724	0.437599	1.6375e+07	5.79383e+06	1.41654e+06	1.55851e+06	3.36031e+06	Not applicable	0	0
Jiangsu	330	Coal	CHP	Extraction condensing	Circulating	4934	6.5	0.411037	0.88395	0.0569	0.0497409	0.239822	0.423227	1.39533e+07	5.58024e+06	333525	1.32802e+06	2.53919e+06	Not applicable	0	0
Jiangsu	330	Coal	CHP	Extraction condensing	Once-through	5716	8	0.415203	0.904067	0.1257	0.0438882	0.208071	0.441884	1.66612e+07	6.52577e+06	853579	1.58575e+06	573826	Not applicable	0	0
Jiangsu	330	Coal	CHP	Extraction condensing	Circulating	5732	6.48148	0.386478	0.85	0.638	0.0690264	0.0975724	0.490705	2.18499e+07	6.46914e+06	4.34454e+06	2.07959e+06	4.26289e+06	Not applicable	0	0
Jiangsu	330	Coal	CHP	Extraction condensing	Circulating	5732	6.8323	0.386478	0.85	0.854	0.0690264	0.0975724	0.516122	2.35804e+07	6.46914e+06	5.81541e+06	2.24428e+06	4.37409e+06	Not applicable	0	0
Jiangsu	330	Coal	CHP	Extraction condensing	Circulating	4913	4.9	0.386478	0.813445	0.0426	0.0635764	0.169506	0.394948	1.46527e+07	5.54481e+06	248641	1.39458e+06	2.74256e+06	Not applicable	0	0
Jiangsu	330	Coal	CHP	Extraction condensing	Circulating	4913	4.9	0.386478	0.813445	0.0474	0.0367251	0.0626542	0.395882	1.46871e+07	5.54481e+06	276657	1.39786e+06	2.74468e+06	Not applicable	0	0
Jiangsu	330	Coal	CHP	Extraction condensing	Circulating	1530	6.7	0.360411	0.85	0.2286	0.0690264	0.0975724	0.403673	5.20932e+06	1.70131e+06	415513	495802	718077	Not applicable	0	0
Jiangsu	330	Coal	CHP	Extraction condensing	Circulating	4937	6.7	0.379321	0.85	0.2286	0.0690264	0.0975724	0.422892	1.62974e+07	5.58363e+06	1.34077e+06	1.55112e+06	3.18057e+06	Not applicable	0	0
Jiangsu	330	Coal	CHP	Extraction condensing	Circulating	4937	5.2	0.379321	0.85	0.2286	0.0690264	0.0975724	0.422892	1.62974e+07	5.58363e+06	1.34077e+06	1.55112e+06	3.18057e+06	Not applicable	0	0
Jiangsu	330	Coal	CHP	Extraction condensing	Circulating	4038	5.9	0.374695	0.85	0.2286	0.0597158	0.134971	0.418207	1.34144e+07	4.5429e+06	1.09663e+06	1.27673e+06	2.26827e+06	Not applicable	0	0
Jiangsu	330	Coal	CHP	Extraction condensing	Circulating	4038	4.8	0.374695	0.85	0.2286	0.0626607	0.114251	0.418207	1.34144e+07	4.5429e+06	1.09663e+06	1.27673e+06	2.26827e+06	Not applicable	0	0
Jiangsu	330	Coal	CHP	Extraction condensing	Once-through	5716	6.4	0.415203	0.863617	0.1114	0.0406469	0.0315379	0.437998	1.6593e+07	6.52577e+06	756474	1.57926e+06	566485	Not applicable	0	0
Jiangsu	330	Coal	CHP	Extraction condensing	Once-through	5716	4.8	0.415203	0.904067	0.1449	0.0478105	0.121957	0.445705	1.68055e+07	6.52577e+06	983959	1.59947e+06	677997	Not applicable	0	0
Jiangsu	330	Coal	CHP	Extraction condensing	Once-through	5716	4.2	0.415203	0.863617	0.1481	0.0408672	0.0497462	0.445009	1.68816e+07	6.52577e+06	1.00569e+06	1.60672e+06	585326	Not applicable	0	0
Jiangsu	330	Coal	CHP	Extraction condensing	Once-through	6190	5.7	0.428223	0.825234	0.2833	0.0394204	0.0360919	0.479106	1.88385e+07	6986034	2.08331e+06	1.79297e+06	852016	Not applicable	0	0
Jiangsu	330	Coal	CHP	Extraction condensing	Once-through	5234	5.1	0.405611	0.85	0.2286	0.180008	0.244795	0.449319	1.62511e+07	5.91331e+06	1.42143e+06	1.54671e+06	763804	Not applicable	0	0
Jiangsu	330	Coal	CHP	Extraction condensing	Once-through	5234	3.9	0.405611	0.85	0.2286	0.171761	0.301117	0.449319	1.62511e+07	5.91331e+06	1.42143e+06	1.54671e+06	763804	Not applicable	0	0
Jiangsu	330	Coal	CHP	Extraction condensing	Once-through	5234	3.9	0.405611	0.85	0.2286	0.178932	1.4573	0.449319	1.62511e+07	5.91331e+06	1.42143e+06	1.54671e+06	763804	Not applicable	0	0
Jiangsu	330	Coal	CHP	Extraction condensing	Once-through	5234	3.9	0.405611	0.85	0.2286	0.193993	1.63018	0.449319	1.62511e+07	5.91331e+06	1.42143e+06	1.54671e+06	763804	Not applicable	0	0
Jiangsu	330	Coal	CHP	Extraction condensing	Once-through	5004	7.3	0.388924	0.847759	0.0948	0.0463097	0.0245221	0.408048	1.52009e+07	5.65346e+06	563562	1.44676e+06	290303	Not applicable	0	0
Jiangsu	330	Coal	CHP	Extraction condensing	Once-through	5004	5	0.388924	0.847759	0.1474	0.0472745	0.030357	0.417986	1.55698e+07	5.65346e+06	876256	1.48187e+06	313943	Not applicable	0	0
Jiangsu	330	Coal	CHP	Extraction condensing	Once-through	3924	4.9	0.381677	0.904067	0.1057	0.0441081	0.109124	0.403992	1.21481e+07	4.42863e+06	492743	1.15621e+06	451626	Not applicable	0	0
Jiangsu	330	Coal	CHP	Extraction condensing	Circulating	4096	4.9	0.390159	0.796379	0.0224	0.0442218	0.0658192	0.394568	1.19728e+07	4.61788e+06	108999	1.13952e+06	1.86815e+06	Not applicable	0	0
Jiangsu	330	Coal	CHP	Extraction condensing	Circulating	4096	4.9	0.390159	0.762604	0.0629	0.0390031	0.0734621	0.401771	1.22373e+07	4.61788e+06	306074	1.16469e+06	1.9263e+06	Not applicable	0	0
Jiangsu	330	Coal	CHP	Extraction condensing	Circulating	4913	4.9	0.386478	0.813445	0.0493	0.0377709	0.0402009	0.39625	1.47008e+07	5.54481e+06	287747	1.39916e+06	2.74552e+06	Not applicable	0	0
Jiangsu	330	Coal	CHP	Extraction condensing	Circulating	4934	5.6	0.411037	0.88395	0.0446	0.0467087	0.0393036	0.420645	1.38717e+07	5.58024e+06	261427	1.32026e+06	3.2241e+06	Not applicable	0	0
Jiangsu	330	Coal	CHP	Extraction condensing	Once-through	3924	4.9	0.381677	0.904067	0.0884	0.0414016	0.0356418	0.400471	1.20589e+07	4.42863e+06	412095	1.14772e+06	445529	Not applicable	0	0
Jiangsu	330	Coal	Electricity	Pure condensing	Circulating	4913	4.9	0.386478	0.85		0.0605445	0.171593	0.386478	1.4347e+07	5.54481e+06	0	1.36549e+06	2.72377e+06	Not applicable	0	0
Zhejiang	330	Coal	CHP	Extraction condensing	Once-through	4955	5.3	0.379321	0.919701	0.0045	0.0199011	0.0629016	0.380322	1.46784e+07	5.55689e+06	26489.4	1.39703e+06	622655	Not applicable	0	0
Zhejiang	330	Coal	CHP	Extraction condensing	Once-through	4955	5.3	0.379321	0.919731	0.0067	0.018757	0.0245925	0.38081	1.46925e+07	5.55689e+06	39439.8	1.39837e+06	623290	Not applicable	0	0
Zhejiang	330	Coal	CHP	Extraction condensing	Once-through	5163	7.1	0.381677	0.922871	0.0126	0.0461803	0.19333	0.384483	1.52541e+07	5.79016e+06	77283.9	1.45182e+06	480848	Not applicable	0	0
Zhejiang	330	Coal	CHP	Extraction condensing	Circulating	5069	7.1	0.375841	0.864928	0.0724	0.0563599	0.0397705	0.390758	1.56455e+07	5.69076e+06	435991	1.48907e+06	3.68808e+06	Not applicable	0	0
Zhejiang	330	Coal	CHP	Extraction condensing	Once-through	5163	7.1	0.381677	0.924369	0.0017	0.0452433	0.0304247	0.382058	1.51816e+07	5.79016e+06	10427.2	1.44492e+06	477572	Not applicable	0	0
Zhejiang	330	Coal	CHP	Extraction condensing	Circulating	5069	7.1	0.375841	0.861874	0.0655	0.0565375	0.0790025	0.389338	1.55991e+07	5.69076e+06	394439	1.48466e+06	3.68604e+06	Not applicable	0	0
Zhejiang	330	Coal	CHP	Extraction condensing	Circulating	5069	6.05064	0.375841	0.859272	0.0378	0.058732	0.165147	0.383704	1.54063e+07	5.69076e+06	227631	1.46631e+06	3.67787e+06	Not applicable	0	0
Zhejiang	330	Coal	CHP	Extraction condensing	Circulating	5069	6.05064	0.375841	0.850079	0.0622	0.0593633	0.204036	0.388534	1.5582e+07	5.69076e+06	374567	1.48303e+06	3.68507e+06	Not applicable	0	0
Zhejiang	330	Coal	Electricity	Pure condensing	Once-through	5025	11.7	0.386478	0.85		0.0235125	0.11792	0.386478	1.44578e+07	5.58764e+06	0	1.37604e+06	630135	Not applicable	0	0
Zhejiang	330	Coal	Electricity	Pure condensing	Once-through	5025	7.9	0.386478	0.85		0.0288134	0.111406	0.386478	1.44578e+07	5.58764e+06	0	1.37604e+06	630135	Not applicable	0	0
Anhui	320	Coal	CHP	Extraction condensing	Once-through	5317	6.4	0.380495	0.885784	0.0597	0.0272457	0.0759009	0.393129	1.58024e+07	5.85568e+06	365673	1.50401e+06	745687	Not applicable	0	0
Anhui	320	Coal	Electricity	Pure condensing	Once-through	5644	6.4	0.380495	0.85		0.0424211	0.0985475	0.380495	1.61994e+07	6.16379e+06	0	1.54179e+06	722432	Not applicable	0	0
Anhui	320	Coal	Electricity	Pure condensing	Once-through	5644	6.4	0.380495	0.85		0.0422174	0.0746923	0.380495	1.61994e+07	6.16379e+06	0	1.54179e+06	722432	Not applicable	0	0
Anhui	320	Coal	Electricity	Pure condensing	Once-through	5317	5.2	0.380495	0.85		0.0265997	0.0629993	0.380495	1.53896e+07	5.85568e+06	0	1.46472e+06	714605	Not applicable	0	0
Anhui	320	Coal	Electricity	Pure condensing	Circulating	4767	5.2	0.423793	0.85		0.0690264	0.0975724	0.423793	1.23751e+07	5.24446e+06	0	1.17781e+06	2.88308e+06	Not applicable	0	0
Anhui	320	Coal	Electricity	Pure condensing	Circulating	4767	3.8	0.423793	0.85		0.0690264	0.0975724	0.423793	1.23751e+07	5.24446e+06	0	1.17781e+06	2.88308e+06	Not applicable	0	0
Jiangsu	320	Coal	Electricity	Pure condensing	Circulating	4928	5.7	0.384063	0.85		0.0857237	0.0975724	0.384063	1.40425e+07	5.3932e+06	0	1.33651e+06	2.98045e+06	Not applicable	0	0
Jiangsu	320	Coal	Electricity	Pure condensing	Circulating	4928	5.3	0.384063	0.85		0.0857237	0.0975724	0.384063	1.40425e+07	5.3932e+06	0	1.33651e+06	2.98045e+06	Not applicable	0	0
Shanghai	320	Coal	CHP	Extraction condensing	Once-through	3031	4.9	0.365774	0.892028	0.0584	0.0148381	0.288814	0.378081	9.16374e+06	3.26824e+06	203916	872168	635464	Not applicable	0	0
Shanghai	320	Coal	CHP	Extraction condensing	Once-through	3031	5	0.365774	0.892028	0.0602	0.0260824	0.325528	0.378451	9.17079e+06	3.26824e+06	210201	872838	635619	Not applicable	0	0
Shanghai	320	Coal	CHP	Extraction condensing	Once-through	3031	5	0.365774	0.892028	0.0861	0.0223824	0.164844	0.38372	9.27217e+06	3.26824e+06	300636	882487	637844	Not applicable	0	0
Shanghai	320	Coal	CHP	Extraction condensing	Once-through	3031	5.8	0.365774	0.892028	0.0973	0.00726797	0.0239478	0.385965	9.31601e+06	3.26824e+06	339744	886660	638806	Not applicable	0	0
Jiangsu	310	Coal	CHP	Extraction condensing	Once-through	6190	6.3	0.428223	0.838191	0.6139	0.0445719	0.140569	0.526104	2.03848e+07	6562638	4.24085e+06	1.94014e+06	973034	Not applicable	0	0
Anhui	300	Coal	Electricity	Pure condensing	Once-through	5057	4.9	0.378154	0.85		0.0290257	0.0920912	0.378154	1.36772e+07	5.1721e+06	0	1.30174e+06	1.01646e+06	Not applicable	0	0
Anhui	300	Coal	Electricity	Pure condensing	Once-through	5057	4.9	0.378154	0.85		0.0276123	0.084205	0.378154	1.36772e+07	5.1721e+06	0	1.30174e+06	1.01646e+06	Not applicable	0	0
Anhui	300	Coal	Electricity	Pure condensing	Once-through	5057	5.3	0.378154	0.85		0.0233216	0.0961654	0.378154	1.36772e+07	5.1721e+06	0	1.30174e+06	1.01646e+06	Not applicable	0	0
Anhui	300	Coal	Electricity	Pure condensing	Once-through	5057	8	0.378154	0.85		0.0240787	0.163358	0.378154	1.36772e+07	5.1721e+06	0	1.30174e+06	1.01646e+06	Not applicable	0	0
Jiangsu	300	Coal	CHP	Extraction condensing	Circulating	4038	4.9	0.374695	0.85	0.2286	0.0427053	0.0338916	0.418207	1.21949e+07	4.1299e+06	996934	1.16066e+06	2.06206e+06	Not applicable	0	0
Jiangsu	300	Coal	CHP	Extraction condensing	Circulating	4038	4.9	0.374695	0.85	0.2286	0.0476057	0.0371283	0.418207	1.21949e+07	4.1299e+06	996934	1.16066e+06	2.06206e+06	Not applicable	0	0
Shanghai	300	Coal	CHP	Extraction condensing	Once-through	2889	5.7	0.349148	0.85	0.2286	0.0280233	0.243383	0.392141	9.2304e+06	2.92979e+06	713259	878512	450896	Not applicable	0	0
Shanghai	300	Coal	CHP	Extraction condensing	Once-through	2889	5.7	0.349148	0.833895	0.0343	0.0304238	0.246535	0.356011	8.51961e+06	2.92979e+06	107020	810861	435983	Not applicable	0	0
Shanghai	300	Coal	CHP	Extraction condensing	Once-through	5636	6.9	0.373556	0.834506	0.1187	0.0338794	0.0265275	0.396813	1.63618e+07	5.78862e+06	722513	1.55725e+06	795542	Not applicable	0	0
Shanghai	300	Coal	CHP	Extraction condensing	Once-through	5636	6.9	0.373556	0.825034	0.1383	0.0338794	0.0256987	0.400161	1.65163e+07	5.78862e+06	841816	1.57196e+06	798477	Not applicable	0	0
Zhejiang	300	Coal	Electricity	Pure condensing	Once-through	5006	5.4	0.381677	0.85		0.0690264	0.0975724	0.381677	1.34285e+07	5.12534e+06	0	1.27807e+06	515117	Not applicable	0	0
Zhejiang	300	Coal	Electricity	Pure condensing	Once-through	5006	5.7	0.381677	0.85		0.0690264	0.0975724	0.381677	1.34285e+07	5.12534e+06	0	1.27807e+06	515117	Not applicable	0	0
Zhejiang	300	Coal	Electricity	Pure condensing	Once-through	3382	8.5	0.442086	0.85		0.0752048	0.0975724	0.442086	8.11338e+06	3.58681e+06	0	772198	348008	Not applicable	0	0
Zhejiang	300	Coal	Electricity	Pure condensing	Once-through	2612	5.1	0.432746	0.85		0.0857237	0.0975724	0.432746	6.25147e+06	2.7053e+06	0	594989	268775	Not applicable	0	0
Zhejiang	300	Coal	Electricity	Pure condensing	Once-through	2612	5.1	0.432746	0.85		0.0857237	0.0975724	0.432746	6.25147e+06	2.7053e+06	0	594989	268775	Not applicable	0	0
Zhejiang	300	Coal	Electricity	Pure condensing	Once-through	2612	9.9	0.432746	0.85		0.0857237	0.0975724	0.432746	6.25147e+06	2.7053e+06	0	594989	268775	Not applicable	0	0
Zhejiang	300	Coal	Electricity	Pure condensing	Once-through	2612	9.9	0.432746	0.85		0.0857237	0.0975724	0.432746	6.25147e+06	2.7053e+06	0	594989	268775	Not applicable	0	0
Jiangsu	300	Natural gas	CHP	NGCC	Circulating	7333	1.6	0.316753	0.92	0.2286	0.00181612	0.0426416	0.360768	2.56453e+07	7.4999e+06	1.81043e+06	1.42579e+06	1.88579e+06	Not applicable	0	0
Jiangsu	300	Natural gas	CHP	NGCC	Circulating	7333	5.3	0.316753	0.92	0.2286	0.00181612	0.0426416	0.360768	2.56453e+07	7.4999e+06	1.81043e+06	1.42579e+06	1.88579e+06	Not applicable	0	0
Jiangsu	300	Natural gas	CHP	NGCC	Circulating	6239	5.3	0.426736	0.92	0.6021	0.00181612	0.0426416	0.534421	1.9426e+07	6.40795e+06	4.05702e+06	1.08002e+06	5.64106e+06	Not applicable	0	0
Jiangsu	300	Natural gas	CHP	NGCC	Circulating	6239	3.7	0.426736	0.92	1.1455	0.00181612	0.0426416	0.597886	2.34059e+07	6.40795e+06	7.71852e+06	1.30129e+06	5.91786e+06	Not applicable	0	0
Shanghai	300	Natural gas	CHP	NGCC	Once-through	5781	3.7	0.574299	0.92	1.33344	0.00181612	0.0426416	0.731338	1.9725e+07	6.1311e+06	8.32529e+06	1.09664e+06	862102	Not applicable	0	0
Shanghai	300	Natural gas	CHP	NGCC	Once-through	5781	1.8	0.574299	0.92	1.33344	0.00181612	0.0426416	0.731338	1.9725e+07	6.1311e+06	8.32529e+06	1.09664e+06	862102	Not applicable	0	0
Zhejiang	300	Natural gas	CHP	NGCC	Once-through	1011	1.8	0.518565	0.92	0.2286	0.00181612	0.0426416	0.564387	2.29898e+06	1.05148e+06	249604	127815	127181	Not applicable	0	0
Zhejiang	300	Natural gas	CHP	NGCC	Once-through	1011	4.9	0.518565	0.92	0.2286	0.00181612	0.0426416	0.564387	2.29898e+06	1.05148e+06	249604	127815	127181	Not applicable	0	0
Zhejiang	300	Natural gas	CHP	NGCC	Once-through	1011	4.9	0.518565	0.92	0.2286	0.00181612	0.0426416	0.564387	2.29898e+06	1.05148e+06	249604	127815	127181	Not applicable	0	0
Zhejiang	286.4	Natural gas	Electricity	NGCC	Once-through	2448	2.2	0.536681	0.92		0.00181612	0.0426416	0.536681	4.59949e+06	2.46846e+06	0	255715	265720	Not applicable	0	0
Jiangsu	254	Natural gas	CHP	NGCC	Circulating	2747	1.6	0.501633	0.92	0.4691	0.00181612	0.0426416	0.586846	6.20802e+06	2.47167e+06	1.17831e+06	345144	643782	Not applicable	0	0
Jiangsu	254	Natural gas	CHP	NGCC	Circulating	2747	1.6	0.501633	0.92	0.4691	0.00181612	0.0426416	0.586846	6.20802e+06	2.47167e+06	1.17831e+06	345144	643782	Not applicable	0	0
Jiangsu	254	Natural gas	CHP	NGCC	Circulating	2747	1.6	0.501633	0.92	0.4691	0.00181612	0.0426416	0.586846	6.20802e+06	2.47167e+06	1.17831e+06	345144	643782	Not applicable	0	0
Zhejiang	251.6	Natural gas	Electricity	NGCC	Once-through	2448	2.2	0.536681	0.92		0.00181612	0.0426416	0.536681	4.04061e+06	2.16852e+06	0	224644	233432	Not applicable	0	0
Zhejiang	251.6	Natural gas	Electricity	NGCC	Once-through	2448	2.2	0.536681	0.92		0.00181612	0.0426416	0.536681	4.04061e+06	2.16852e+06	0	224644	233432	Not applicable	0	0
Zhejiang	245	Natural gas	CHP	NGCC	Once-through	232	2.4	0.44854	0.92	0.4691	0.00181612	0.0426416	0.536296	549587	199713	95989.1	30555.1	26245.8	Not applicable	0	0
Zhejiang	245	Natural gas	CHP	NGCC	Once-through	232	2.4	0.44854	0.92	0.4691	0.00181612	0.0426416	0.536296	549587	199713	95989.1	30555.1	26245.8	Not applicable	0	0
Jiangsu	220	Natural gas	CHP	NGCC	Circulating	2424	2	0.546222	0.92	0.4691	0.00181612	0.0426416	0.627647	4.4233e+06	1.88141e+06	900582	245920	492042	Not applicable	0	0
Jiangsu	220	Natural gas	CHP	NGCC	Circulating	2424	2	0.546222	0.92	0.4691	0.00181612	0.0426416	0.627647	4.4233e+06	1.88141e+06	900582	245920	492042	Not applicable	0	0
Jiangsu	220	Natural gas	CHP	NGCC	Circulating	2424	2	0.546222	0.92	0.4691	0.00181612	0.0426416	0.627647	4.4233e+06	1.88141e+06	900582	245920	492042	Not applicable	0	0
Jiangsu	220	Natural gas	CHP	NGCC	Circulating	2424	2	0.546222	0.92	0.4691	0.00181612	0.0426416	0.627647	4.4233e+06	1.88141e+06	900582	245920	492042	Not applicable	0	0
Jiangsu	220	Natural gas	CHP	NGCC	Circulating	3714	1.7	0.509959	0.92	0.4691	0.00181612	0.0426416	0.594576	7.16987e+06	2.89148e+06	1.37985e+06	398620	753895	Not applicable	0	0
Jiangsu	220	Natural gas	CHP	NGCC	Circulating	3714	1.7	0.509959	0.92	0.4691	0.00181612	0.0426416	0.594576	7.16987e+06	2.89148e+06	1.37985e+06	398620	753895	Not applicable	0	0
Zhejiang	215	Coal	CHP	Extraction condensing	Once-through	4858	7.9	0.380495	0.877367	0.251374	0.0449344	0.0350479	0.429337	1.01787e+07	3.46304e+06	945188	968768	1.39368e+06	Not applicable	0	0
Zhejiang	215	Coal	CHP	Extraction condensing	Once-through	4858	6.8	0.380495	0.877367	0.270608	0.0440126	0.340492	0.432682	1.02611e+07	3.46304e+06	1.01751e+06	976614	1.39722e+06	Not applicable	0	0
Zhejiang	215	Coal	CHP	Extraction condensing	Once-through	4858	6.8	0.380495	0.877367	0.305	0.0443967	0.299698	0.43854	1.04085e+07	3.46304e+06	1.14683e+06	990642	1.40356e+06	Not applicable	0	0
Zhejiang	215	Coal	CHP	Extraction condensing	Once-through	4858	10.2	0.380495	0.877367	0.312689	0.0448576	0.107828	0.439829	1.04415e+07	3.46304e+06	1.17574e+06	993778	1.40498e+06	Not applicable	0	0
Jiangsu	183	Coal	CHP	Extraction condensing	Circulating	5747	1.6	0.520763	0.85	0.4691	0.12301	0.093746	0.594262	9.24351e+06	3.72555e+06	1.77607e+06	879760	2.40595e+06	Not applicable	0	0
Jiangsu	180	Natural gas	CHP	NGCC	Circulating	1662	2.2	0.548661	0.92	0.4691	0.00181612	0.0426416	0.629836	2.48458e+06	1.0619e+06	505209	138134	276026	Not applicable	0	0
Jiangsu	180	Natural gas	CHP	NGCC	Circulating	1662	2	0.548661	0.92	0.4691	0.00181612	0.0426416	0.629836	2.48458e+06	1.0619e+06	505209	138134	276026	Not applicable	0	0
Jiangsu	180	Natural gas	CHP	NGCC	Circulating	4661	2	0.423793	0.92	0.4691	0.00181612	0.0426416	0.511965	8.5529e+06	2.972e+06	1.41684e+06	475511	774102	Not applicable	0	0
Jiangsu	180	Natural gas	CHP	NGCC	Circulating	4661	2.8	0.423793	0.92	0.4691	0.00181612	0.0426416	0.511965	8.5529e+06	2.972e+06	1.41684e+06	475511	774102	Not applicable	0	0
Shanghai	170	Coal	Electricity	Pure condensing	Once-through	3437	3.9	0.378154	0.85		0.12301	0.093746	0.378154	5.34547e+06	2.02141e+06	0	508760	324865	Not applicable	0	0
Anhui	153	Blast furnace gas	Electricity	Pure condensing	Circulating	638	11.46	0.386316	0.92		0.106266	0.228473	0.386316	805400	311139	0	209390	314317	Not applicable	0	0
Zhejiang	150	Coal	CHP	Extraction condensing	Circulating	5773	8.67368	0.329491	0.85	0.566803	0.12301	0.093746	0.423253	1.06981e+07	2.83997e+06	1.76696e+06	1.0182e+06	1.95703e+06	Not applicable	0	0
Zhejiang	150	Coal	CHP	Extraction condensing	Circulating	5773	8.67368	0.329491	0.85	0.566803	0.12301	0.093746	0.423253	1.06981e+07	2.83997e+06	1.76696e+06	1.0182e+06	1.95703e+06	Not applicable	0	0
Zhejiang	150	Coal	CHP	Extraction condensing	Circulating	5773	9.9	0.329491	0.85	0.566803	0.12301	0.093746	0.423253	1.06981e+07	2.83997e+06	1.76696e+06	1.0182e+06	1.95703e+06	Not applicable	0	0
Zhejiang	150	Coal	CHP	Extraction condensing	Once-through	1840	7.6	0.270705	0.85	0.4691	0.12301	0.093746	0.346001	3.66821e+06	844560	466098	349125	176295	Not applicable	0	0
Zhejiang	150	Coal	CHP	Extraction condensing	Once-through	1840	7.6	0.270705	0.85	0.4691	0.12301	0.093746	0.346001	3.66821e+06	844560	466098	349125	176295	Not applicable	0	0
Jiangsu	140	Coal	CHP	Extraction condensing	Circulating	5216	6.5	0.39391	0.85	0.4691	0.0615889	0.0918328	0.475355	7.69079e+06	2.45799e+06	1.2332e+06	731978	1.67055e+06	Not applicable	0	0
Jiangsu	140	Coal	CHP	Extraction condensing	Circulating	5216	6.5	0.39391	0.85	0.4691	0.0615889	0.0918328	0.475355	7.69079e+06	2.45799e+06	1.2332e+06	731978	1.67055e+06	Not applicable	0	0
Jiangsu	138	Coal	CHP	Extraction condensing	Circulating	5216	6.5	0.39391	0.85	0.4691	0.137866	0.0918328	0.475355	7.58092e+06	2.42287e+06	1.21558e+06	721521	1.64668e+06	Not applicable	0	0
Jiangsu	138	Coal	CHP	Extraction condensing	Circulating	5216	6.5	0.39391	0.85	0.4691	0.198267	0.0918328	0.475355	7.58092e+06	2.42287e+06	1.21558e+06	721521	1.64668e+06	Not applicable	0	0
Anhui	135	Coal	CHP	Extraction condensing	Circulating	3743	9	0.34234	0.85	0.4691	0.137866	0.0918328	0.423011	5.91912e+06	1.68267e+06	853339	563358	1.16399e+06	Not applicable	0	0
Anhui	135	Coal	CHP	Extraction condensing	Circulating	3743	9	0.34234	0.85	0.4691	0.137866	0.0918328	0.423011	5.91912e+06	1.68267e+06	853339	563358	1.16399e+06	Not applicable	0	0
Anhui	135	Coal	CHP	Extraction condensing	Circulating	1223	8.04853	0.349148	0.85	0.4691	0.137866	0.0918328	0.430064	1.88569e+06	543856	278823	179473	380327	Not applicable	0	0
Jiangsu	135	Coal	CHP	Extraction condensing	Circulating	4771	1.3	0.390159	0.85	0.4691	0.137866	0.0918328	0.47163	6.75314e+06	2.13553e+06	1.0877e+06	642736	1.47345e+06	Not applicable	0	0
Jiangsu	135	Coal	CHP	Extraction condensing	Circulating	4771	8.04853	0.390159	0.85	0.4691	0.137866	0.0918328	0.47163	6.75314e+06	2.13553e+06	1.0877e+06	642736	1.47345e+06	Not applicable	0	0
Jiangsu	135	Coal	CHP	Extraction condensing	Circulating	5279	8.04853	0.343296	0.85	0.4691	0.165092	0.0918328	0.424005	8.26903e+06	2.35265e+06	1.20352e+06	787012	1.63034e+06	Not applicable	0	0
Jiangsu	135	Coal	CHP	Extraction condensing	Circulating	5279	10.1	0.343296	0.85	0.4691	0.198267	0.0918328	0.424005	8.26903e+06	2.35265e+06	1.20352e+06	787012	1.63034e+06	Not applicable	0	0
Zhejiang	135	Coal	CHP	Extraction condensing	Once-through	6964	8.7	0.381677	0.85	0.4691	0.137866	0.0918328	0.463161	1.00702e+07	3.13067e+06	1.58767e+06	958445	600514	Not applicable	0	0
Zhejiang	135	Coal	CHP	Extraction condensing	Once-through	5163	7.2	0.381677	0.85	0.4691	0.137866	0.0918328	0.463161	7.59083e+06	2.3687e+06	1.17707e+06	722464	445211	Not applicable	0	0
Zhejiang	135	Coal	CHP	Extraction condensing	Once-through	5163	7.2	0.381677	0.85	0.4691	0.137866	0.0918328	0.463161	7.59083e+06	2.3687e+06	1.17707e+06	722464	445211	Not applicable	0	0
Zhejiang	135	Coal	CHP	Extraction condensing	Once-through	5244	7.2	0.341389	0.85	0.4691	0.137866	0.0918328	0.422023	8.37915e+06	2.38038e+06	1.19554e+06	797493	452196	Not applicable	0	0
Jiangsu	135	Natural gas	CHP	NGCC	Circulating	7633	7.1	0.406954	0.92	0.4691	0.00181612	0.0426416	0.495118	1.03599e+07	3.44625e+06	1.74019e+06	575976	950770	Not applicable	0	0
Jiangsu	135	Natural gas	CHP	NGCC	Circulating	7633	7.1	0.406954	0.92	0.4691	0.00181612	0.0426416	0.495118	1.03599e+07	3.44625e+06	1.74019e+06	575976	950770	Not applicable	0	0
Zhejiang	135	Waste heat	CHP	Extraction condensing	Once-through	5102	8.24091	0.342418	0.8	0.4691			0.418931	8.40567e+06	2.38039e+06	1.16317e+06		439951	Not applicable	0	0
Jiangsu	125	Coal	CHP	Extraction condensing	Circulating	2368	8.04853	0.374695	0.85	0.4691	0.137866	0.0918328	0.45614	3.1277e+06	951581	499873	297682	677150	Not applicable	0	0
Jiangsu	120	Coal	CHP	Extraction condensing	Circulating	5991	12.6	0.325132	0.85	0.4691	0.137866	0.0918328	0.404984	8.73578e+06	2.37589e+06	1.21408e+06	831436	1.64465e+06	Not applicable	0	0
Jiangsu	120	Natural gas	CHP	NGCC	Circulating	1289	2.9	0.46553	0.92	0.4691	0.00181612	0.0426416	0.552713	1.46454e+06	549609	261217	81423.3	142719	Not applicable	0	0
Jiangsu	120	Natural gas	CHP	NGCC	Circulating	1289	2.9	0.46553	0.92	0.4691	0.00181612	0.0426416	0.552713	1.46454e+06	549609	261217	81423.3	142719	Not applicable	0	0
Shanghai	120	Natural gas	Electricity	NGCC	Once-through	238	2.9	0.437367	0.92		0.00181612	0.0426416	0.437367	228262	99834.3	0	12690.6	10824.2	Not applicable	0	0
Shanghai	120	Natural gas	Electricity	NGCC	Once-through	238	2.9	0.437367	0.92		0.00181612	0.0426416	0.437367	228262	99834.3	0	12690.6	10824.2	Not applicable	0	0
Shanghai	120	Natural gas	Electricity	NGCC	Once-through	238	3.2	0.437367	0.92		0.00181612	0.0426416	0.437367	228262	99834.3	0	12690.6	10824.2	Not applicable	0	0
Shanghai	120	Natural gas	Electricity	NGCC	Once-through	238	1.3	0.437367	0.92		0.00181612	0.0426416	0.437367	228262	99834.3	0	12690.6	10824.2	Not applicable	0	0
Zhejiang	115	Natural gas	CHP	NGCC	Once-through	827	6.2	0.512083	0.92	0.4691	0.00181612	0.0426416	0.596541	801721	321151	160610	44572.9	43914.7	Not applicable	0	0
Zhejiang	113.8	Natural gas	Electricity	NGCC	Once-through	2452	2	0.536681	0.92		0.00181612	0.0426416	0.536681	1.83432e+06	984445	0	101982	105755	Not applicable	0	0
Zhejiang	113.8	Natural gas	Electricity	NGCC	Once-through	2452	2	0.536681	0.92		0.00181612	0.0426416	0.536681	1.83432e+06	984445	0	101982	105755	Not applicable	0	0
Zhejiang	103	Natural gas	Electricity	NGCC	Once-through	2452	2	0.536681	0.92		0.00181612	0.0426416	0.536681	1.66024e+06	891018	0	92303.3	95718.7	Not applicable	0	0
Jiangsu	100	Coal	CHP	Extraction condensing	Circulating	6757	9.2	0.351143	0.85	0.4691	0.198267	0.0918328	0.432123	7.74342e+06	2.24765e+06	1.1411e+06	736987	1.54578e+06	Not applicable	0	0
Zhejiang	100	Natural gas	CHP	NGCC	Once-through	950	2.7	0.532035	0.92	0.4691	0.00181612	0.0426416	0.614823	797719	331636	160432	44350.4	43866.2	Not applicable	0	0
Zhejiang	100	Natural gas	CHP	NGCC	Once-through	950	3.0303	0.532035	0.92	0.4691	0.00181612	0.0426416	0.614823	797719	331636	160432	44350.4	43866.2	Not applicable	0	0
Jiangsu	100	Solar	Electricity	No turbine	None	88	3.0303											0	Not applicable	0	0
Zhejiang	82	Waste heat	CHP	Extraction condensing	Circulating	7691	6.9	0.342418	0.8	4.32146			0.639427	1.84371e+07	2.11373e+06	9.81136e+06		6.54142e+06	Not applicable	0	0
Jiangsu	80	Coal	CHP	Extraction condensing	Circulating	4865	11.5	0.330376	0.85	1.4	0.0615889	0.183666	0.513489	6.061e+06	1.23999e+06	1961568	576861	1.10962e+06	Not applicable	0	0
Jiangsu	80	Coal	CHP	Extraction condensing	Circulating	4865	11.5	0.330376	0.85	1.4	0.198267	0.0918328	0.513489	6.061e+06	1.23999e+06	1961568	576861	1.10962e+06	Not applicable	0	0
Jiangsu	80	Coal	CHP	Extraction condensing	Circulating	4865	11.5	0.330376	0.85	1.4	0.198267	0.0918328	0.513489	6.061e+06	1.23999e+06	1961568	576861	1.10962e+06	Not applicable	0	0
Zhejiang	77	Natural gas	CHP	NGCC	Circulating	510	5.6	0.353161	0.92	4.32146	0.00181612	0.0426416	0.706813	1.04195e+06	133455	610933	57928.5	61155.4	Not applicable	0	0
Zhejiang	63.1	Natural gas	CHP	NGCC	Circulating	3910	2.5	0.39391	0.92	0.932862	0.00181612	0.0426416	0.544065	3.09906e+06	865991	828564	172297	236743	Not applicable	0	0
Anhui	60	Coal	Electricity	Pure condensing	Circulating	5063	18.8	0.381677	0.85		0.2291	0.167882	0.381677	2.69622e+06	1.02909e+06	0	256615	750337	Not applicable	0	0
Jiangsu	60	Coal	CHP	Extraction condensing	Circulating	6049	8.3	0.366866	0.85	4.32146	0.0327843	0.167882	0.681377	9.98699e+06	1.22688e+06	5.64635e+06	950521	1.32333e+06	Not applicable	0	0
Jiangsu	60	Coal	CHP	Extraction condensing	Circulating	6049	8.788	0.366866	0.85	4.32146	0.0327843	0.167882	0.681377	9.98699e+06	1.22688e+06	5.64635e+06	950521	1.32333e+06	Not applicable	0	0
Jiangsu	60	Coal	CHP	Extraction condensing	Circulating	6049	11.2	0.366866	0.85	4.32146	0.0327843	0.167882	0.681377	9.98699e+06	1.22688e+06	5.64635e+06	950521	1.32333e+06	Not applicable	0	0
Jiangsu	60	Coal	CHP	Extraction condensing	Circulating	6049	11.2	0.366866	0.85	4.32146	0.0327843	0.167882	0.681377	9.98699e+06	1.22688e+06	5.64635e+06	950521	1.32333e+06	Not applicable	0	0
Jiangsu	60	Coal	CHP	Extraction condensing	Circulating	6049	11.2	0.366866	0.85	4.32146	0.0327843	0.167882	0.681377	9.98699e+06	1.22688e+06	5.64635e+06	950521	1.32333e+06	Not applicable	0	0
Jiangsu	60	Coal	CHP	Extraction condensing	Circulating	5279	8.1	0.343296	0.85	4.32146	0.0609039	0.167882	0.665431	8.84301e+06	1.04562e+06	4.9276e+06	841642	1.15487e+06	Not applicable	0	0
Jiangsu	60	Coal	CHP	Extraction condensing	Circulating	9064	8.1	0.369069	0.85	4.32146	0.151956	0.167882	0.682799	1.48288e+07	1.79924e+06	8.46065e+06	1.41134e+06	1.98291e+06	Not applicable	0	0
Jiangsu	60	Coal	CHP	Extraction condensing	Circulating	9064	5.9	0.369069	0.85	4.32146	0.151956	0.167882	0.682799	1.48288e+07	1.79924e+06	8.46065e+06	1.41134e+06	1.98291e+06	Not applicable	0	0
Jiangsu	60	Coal	CHP	Extraction condensing	Circulating	6720	5.9	0.347175	0.85	4.32146	0.151956	0.167882	0.668151	1.13139e+07	1.36588e+06	6.27268e+06	1.07681e+06	1.47012e+06	Not applicable	0	0
Jiangsu	60	Coal	CHP	Extraction condensing	Circulating	6720	2.6	0.347175	0.85	4.32146	0.151956	0.167882	0.668151	1.13139e+07	1.36588e+06	6.27268e+06	1.07681e+06	1.47012e+06	Not applicable	0	0
Jiangsu	60	Coal	CHP	Extraction condensing	Circulating	2055	2.6	0.566359	0.85	4.32146	0.151956	0.167882	0.776886	3.02008e+06	432339	1.91821e+06	287439	449568	Not applicable	0	0
Jiangsu	60	Coal	CHP	Extraction condensing	Circulating	2055	6.6	0.566359	0.85	4.32146	0.151956	0.167882	0.776886	3.02008e+06	432339	1.91821e+06	287439	449568	Not applicable	0	0
Jiangsu	60	Coal	CHP	Extraction condensing	Circulating	5680	6.6	0.343296	0.85	4.32146	0.151956	0.167882	0.665431	9.57549e+06	1.14591e+06	5.30191e+06	911356	1.65156e+06	Not applicable	0	0
Jiangsu	60	Coal	CHP	Extraction condensing	Circulating	6049	6.6	0.366866	0.85	4.32146	0.196316	0.167882	0.681377	9.98699e+06	1.22688e+06	5.64635e+06	950521	1.32333e+06	Not applicable	0	0
Jiangsu	60	Coal	CHP	Extraction condensing	Circulating	5279	6.6	0.343296	0.85	4.32146	0.2291	0.167882	0.665431	8.84301e+06	1.04562e+06	4.9276e+06	841642	1.15487e+06	Not applicable	0	0
Jiangsu	60	Coal	CHP	Extraction condensing	Circulating	6381	8.788	0.396452	0.85	4.32146	0.2291	0.167882	0.699599	1.03136e+07	1.31076e+06	5.95625e+06	981604	3.25666e+06	Not applicable	0	0
Jiangsu	60	Coal	CHP	Extraction condensing	Circulating	6818	8.788	0.366866	0.85	4.32146	0.2291	0.167882	0.681377	1.12245e+07	1.37107e+06	6.36416e+06	1.0683e+06	931118	Not applicable	0	0
Jiangsu	60	Coal	Electricity	Pure condensing	Circulating	2658	8.788	0.380495	0.85		0.151956	0.167882	0.380495	1.38668e+06	527624	0	131978	393916	Not applicable	0	0
Zhejiang	60	Coal	CHP	Extraction condensing	Circulating	5244	0.3	0.341389	0.85	4.32146	0.151956	0.167882	0.66408	8.85769e+06	1.05795e+06	4.89493e+06	843039	1.01701e+06	Not applicable	0	0
Zhejiang	60	Coal	CHP	Extraction condensing	Circulating	5244	8.1	0.341389	0.85	4.32146	0.151956	0.167882	0.66408	8.85769e+06	1.05795e+06	4.89493e+06	843039	1.01701e+06	Not applicable	0	0
Zhejiang	60	Coal	CHP	Extraction condensing	Circulating	5244	10.4815	0.341389	0.85	4.32146	0.151956	0.167882	0.66408	8.85769e+06	1.05795e+06	4.89493e+06	843039	1.01701e+06	Not applicable	0	0
Zhejiang	60	Coal	CHP	Extraction condensing	Circulating	6002	35.6	0.546222	0.85	6.32	0.2291	0.167882	0.789981	1.18467e+07	1.20568e+06	8.19345e+06	1.12752e+06	1.29098e+06	Not applicable	0	0
Zhejiang	60	Coal	CHP	Extraction condensing	Circulating	6002	8.3	0.546222	0.85	6.32	0.2291	0.167882	0.789981	1.18467e+07	1.20568e+06	8.19345e+06	1.12752e+06	1.29098e+06	Not applicable	0	0
Jiangsu	60	Natural gas	CHP	NGCC	Circulating	1289	1.3	0.46553	0.92	4.32146	0.00181612	0.0426416	0.777386	1.89813e+06	274804	1.2032e+06	105529	152447	Not applicable	0	0
Jiangsu	60	Natural gas	CHP	NGCC	Circulating	1289	1.3	0.46553	0.92	4.32146	0.00181612	0.0426416	0.777386	1.89813e+06	274804	1.2032e+06	105529	152447	Not applicable	0	0
Jiangsu	60	Natural gas	CHP	Extraction condensing	Circulating	7214	7.7	0.352149	0.92	4.32146	0.00181612	0.0426416	0.70605	1.14035e+07	1.43824e+06	6.7338e+06	633996	1.70371e+06	Not applicable	0	0
Jiangsu	60	Natural gas	CHP	Extraction condensing	Circulating	7214	7.7	0.352149	0.92	4.32146	0.00181612	0.0426416	0.70605	1.14035e+07	1.43824e+06	6.7338e+06	633996	1.70371e+06	Not applicable	0	0
Jiangsu	60	Waste heat	CHP	Back pressure	None	6381	4.9	0.396452	0.8	4.32146			0.671545	1.07515e+07	1.31076e+06	5.95625e+06		663162	Not applicable	0	0
Jiangsu	56	Coal	CHP	Extraction condensing	Circulating	9374	8.3	0.372424	0.85	0.562732	0.151956	0.167882	0.466885	5.90427e+06	1.73295e+06	1.06345e+06	561944	1.37701e+06	Not applicable	0	0
Jiangsu	56	Coal	CHP	Extraction condensing	Circulating	9374	11	0.372424	0.85	0.562732	0.151956	0.167882	0.466885	5.90427e+06	1.73295e+06	1.06345e+06	561944	1.37701e+06	Not applicable	0	0
Jiangsu	55	Coal	CHP	Back pressure	None	4771	8.788	0.390159	0.85	4.32146	0.151956	0.167882	0.695877	7.03264e+06	870030	4.0823e+06	669338	454519	Not applicable	0	0
Jiangsu	55	Coal	CHP	Back pressure	None	4771	6.1	0.390159	0.85	4.32146	0.151956	0.167882	0.695877	7.03264e+06	870030	4.0823e+06	669338	454519	Not applicable	0	0
Jiangsu	55	Coal	CHP	Extraction condensing	Circulating	2368	10.8	0.374695	0.85	4.32146	0.0609039	0.167882	0.686382	3.50117e+06	418696	2.02618e+06	333227	474872	Not applicable	0	0
Jiangsu	55	Coal	CHP	Extraction condensing	Circulating	2368	8.788	0.374695	0.85	4.32146	0.0609039	0.167882	0.686382	3.50117e+06	418696	2.02618e+06	333227	474872	Not applicable	0	0
Jiangsu	55	Natural gas	CHP	Extraction condensing	Circulating	7333	3.2	0.316753	0.92	4.32146	0.00181612	0.0426416	0.677524	1.11609e+07	1.37498e+06	6.27447e+06	620509	1.5875e+06	Not applicable	0	0
Jiangsu	55	Natural gas	CHP	Extraction condensing	Circulating	7333	1.4	0.316753	0.92	4.32146	0.00181612	0.0426416	0.677524	1.11609e+07	1.37498e+06	6.27447e+06	620509	1.5875e+06	Not applicable	0	0
Zhejiang	55	Natural gas	CHP	NGCC	Circulating	3048.52	5.3	0.481275	0.92	4.32146	0.00181612	0.0426416	0.785449	4.04677e+06	583055	2.60846e+06	224986	261111	Not applicable	0	0
Jiangsu	55	Sludge	CHP	Extraction condensing	Circulating	5551	4.8	0.364688	0.725	2.58293	0.0662145	0.191342	0.568293	6.78486e+06	1.04634e+06	2.8389e+06	224153	2.15636e+06	Not applicable	0	0
Jiangsu	55	Sludge	CHP	Extraction condensing	Circulating	5551	4.8	0.364688	0.725	2.58293	0.0662145	0.191342	0.568293	6.78486e+06	1.04634e+06	2.8389e+06	224153	2.15636e+06	Not applicable	0	0
Zhejiang	52.14	Natural gas	CHP	NGCC	Circulating	3910	2.5	0.39391	0.92	0.932862	0.00181612	0.0426416	0.544065	2.56078e+06	715575	684648	142370	195622	Not applicable	0	0
Jiangsu	50	Blast furnace gas	CHP	Extraction condensing	Circulating	7748	12.6	0.413805	0.92	4.32146	0.106266	0.228473	0.748043	9.49658e+06	1.21892e+06	6.02688e+06	2.46894e+06	1.70306e+06	Not applicable	0	0
Jiangsu	50	Blast furnace gas	CHP	Extraction condensing	Circulating	7748	12.6	0.413805	0.92	4.32146	0.106266	0.228473	0.748043	9.49658e+06	1.21892e+06	6.02688e+06	2.46894e+06	1.70306e+06	Not applicable	0	0
Anhui	50	Coal	CHP	Back pressure	None	4805	3.3	0.47821	0.85	5	0.151956	0.167882	0.752494	6.78232e+06	810411	4324500	645514	501162	Not applicable	0	0
Anhui	50	Coal	CHP	Extraction condensing	Circulating	6347	11	0.340443	0.85	4.32146	0.0609039	0.167882	0.663406	8.88897e+06	1.04878e+06	4.93709e+06	846016	1.20351e+06	Not applicable	0	0
Anhui	50	Coal	CHP	Extraction condensing	Circulating	6347	7.8	0.340443	0.85	4.32146	0.0609039	0.167882	0.663406	8.88897e+06	1.04878e+06	4.93709e+06	846016	1.20351e+06	Not applicable	0	0
Anhui	50	Coal	CHP	Extraction condensing	Circulating	6347	6.8	0.340443	0.85	4.32146	0.196316	0.167882	0.663406	8.88897e+06	1.04878e+06	4.93709e+06	846016	1.20351e+06	Not applicable	0	0
Anhui	50	Coal	CHP	Extraction condensing	Circulating	6347	9.4	0.340443	0.85	4.32146	0.2291	0.167882	0.663406	8.88897e+06	1.04878e+06	4.93709e+06	846016	1.20351e+06	Not applicable	0	0
Anhui	50	Coal	CHP	Extraction condensing	Circulating	1275	9.4	0.36822	0.85	4.32146	0.2291	0.167882	0.682252	1.73529e+06	209332	991774	165158	241763	Not applicable	0	0
Jiangsu	50	Coal	CHP	Extraction condensing	Circulating	4865	8.788	0.330376	0.85	1.4	0.0609039	0.167882	0.513489	3.78812e+06	774994	1225980	360538	693512	Not applicable	0	0
Jiangsu	50	Coal	CHP	Extraction condensing	Circulating	4118.05	10.2	0.36822	0.85	4.32146	0.151956	0.167882	0.682252	5.60471e+06	676108	3.20327e+06	533433	750747	Not applicable	0	0
Jiangsu	50	Coal	CHP	Extraction condensing	Circulating	5871	8.788	0.385266	0.85	4.32146	0.151956	0.167882	0.692928	7.92646e+06	983862	4.56683e+06	754408	1.07032e+06	Not applicable	0	0
Jiangsu	50	Coal	CHP	Extraction condensing	Circulating	5680	7.2	0.343296	0.85	4.32146	0.151956	0.167882	0.665431	7.97958e+06	954922	4.41826e+06	759463	1.58362e+06	Not applicable	0	0
Jiangsu	50	Coal	CHP	Extraction condensing	Circulating	6757	7.2	0.351143	0.85	4.32146	0.2291	0.167882	0.670892	9.38402e+06	1.12382e+06	5.25601e+06	893133	1.23184e+06	Not applicable	0	0
Jiangsu	50	Coal	CHP	Extraction condensing	Circulating	6757	7.8	0.351143	0.85	4.32146	0.2291	0.167882	0.670892	9.38402e+06	1.12382e+06	5.25601e+06	893133	1.23184e+06	Not applicable	0	0
Jiangsu	50	Coal	Electricity	Pure condensing	Circulating	2658	7.8	0.380495	0.85		0.151956	0.167882	0.380495	1.15556e+06	439686	0	109982	328263	Not applicable	0	0
Jiangsu	50	Coal	Electricity	Pure condensing	Circulating	2658	7.8	0.380495	0.85		0.151956	0.167882	0.380495	1.15556e+06	439686	0	109982	328263	Not applicable	0	0
Shanghai	50	Coal	CHP	Extraction condensing	Circulating	4679	8.788	0.384063	0.85	4.32146	0.151956	0.167882	0.692194	6.32132e+06	783265	3.63962e+06	601638	667391	Not applicable	0	0
Shanghai	50	Coal	CHP	Extraction condensing	Circulating	4679	9.8	0.384063	0.85	4.32146	0.151956	0.167882	0.692194	6.32132e+06	783265	3.63962e+06	601638	667391	Not applicable	0	0
Shanghai	50	Coal	CHP	Extraction condensing	Circulating	4679	9.8	0.384063	0.85	4.32146	0.151956	0.167882	0.692194	6.32132e+06	783265	3.63962e+06	601638	667391	Not applicable	0	0
Zhejiang	50	Coal	CHP	Back pressure	None	4946	7.8	0.44529	0.85	4.32146	0.0609039	0.167882	0.726003	6.38962e+06	829741	3.84731e+06	608137	326017	Not applicable	0	0
Zhejiang	50	Coal	CHP	Back pressure	None	6629	8.3	0.451838	0.85	4.32146	0.196316	0.167882	0.729242	8.61743e+06	1.15265e+06	5.15645e+06	820172	436952	Not applicable	0	0
Zhejiang	50	Coal	CHP	Extraction condensing	Dry	8091	8.3	0.344258	0.85	4.32146	0.0609039	0.167882	0.666109	1.12456e+07	1.32239e+06	6.29368e+06	1.07031e+06	547075	Not applicable	0	0
Zhejiang	50	Coal	CHP	Extraction condensing	Dry	8091	10.9	0.344258	0.85	4.32146	0.0609039	0.167882	0.666109	1.12456e+07	1.32239e+06	6.29368e+06	1.07031e+06	547075	Not applicable	0	0
Zhejiang	50	Coal	CHP	Extraction condensing	Circulating	6629	10.4815	0.451838	0.85	4.32146	0.0609039	0.167882	0.729242	8.61743e+06	1.15265e+06	5.15645e+06	820172	1.07135e+06	Not applicable	0	0
Zhejiang	50	Coal	CHP	Extraction condensing	Dry	8091	10.4815	0.344258	0.85	4.32146	0.2291	0.167882	0.666109	1.12456e+07	1.32239e+06	6.29368e+06	1.07031e+06	547075	Not applicable	0	0
Zhejiang	50	Coal	CHP	Extraction condensing	Dry	8091	10.4815	0.344258	0.85	4.32146	0.2291	0.167882	0.666109	1.12456e+07	1.32239e+06	6.29368e+06	1.07031e+06	547075	Not applicable	0	0
Zhejiang	50	Coal	CHP	Extraction condensing	Dry	8091	10.4815	0.344258	0.85	4.32146	0.2291	0.167882	0.666109	1.12456e+07	1.32239e+06	6.29368e+06	1.07031e+06	547075	Not applicable	0	0
Zhejiang	50	Coal	CHP	Extraction condensing	Dry	8091	10.2	0.344258	0.85	4.32146	0.2291	0.167882	0.666109	1.12456e+07	1.32239e+06	6.29368e+06	1.07031e+06	547075	Not applicable	0	0
Jiangsu	50	Natural gas	CHP	Extraction condensing	Circulating	5871		0.385266	0.92	4.32146	0.00181612	0.0426416	0.729682	7.51766e+06	983862	4.56683e+06	417956	1.15545e+06	Not applicable	0	0
Jiangsu	50	Solar	Electricity	No turbine	None	938	0.7											0	Not applicable	0	0
Shanghai	50	Solar	Electricity	No turbine	None	875	6.9											0	Not applicable	0	0
Jiangsu	50	Waste heat	CHP	Extraction condensing	Circulating	3866	9.4	0.235441	0.8	4.32146			0.551493	6.03487e+06	535828	3.00721e+06		710595	Not applicable	0	0
Zhejiang	48	Coal	CHP	Extraction condensing	Circulating	8309	11.2	0.520763	0.85	4.32146	0.151956	0.167882	0.759738	9.95752e+06	1.38411e+06	6.20473e+06	947716	1.28915e+06	Not applicable	0	0
Zhejiang	46	Solar	Electricity	No turbine	None	519												0	Not applicable	0	0
Jiangsu	40	Coal	CHP	Back pressure	None	4414.35	8.788	0.493852	0.85	6.58911	0.151956	0.167882	0.776237	6.11739e+06	587572	4.18848e+06	582229	414824	Not applicable	0	0
Jiangsu	40	Coal	CHP	Back pressure	None	4414.35	8.788	0.493852	0.85	6.58911	0.151956	0.167882	0.776237	6.11739e+06	587572	4.18848e+06	582229	414824	Not applicable	0	0
Jiangsu	40	Coal	CHP	Back pressure	None	4414.35	10.4815	0.493852	0.85	6.58911	0.151956	0.167882	0.776237	6.11739e+06	587572	4.18848e+06	582229	414824	Not applicable	0	0
Zhejiang	40	Solar	Electricity	No turbine	None	947												0	Not applicable	0	0
Zhejiang	39	Coal	CHP	Extraction condensing	Circulating	5831	9.1	0.415203	0.85	4.32146	0.196316	0.167882	0.710235	5.9545e+06	744173	3.53786e+06	566725	1.47868e+06	Not applicable	0	0
Zhejiang	39	Coal	CHP	Extraction condensing	Circulating	5831	9.1	0.415203	0.85	4.32146	0.196316	0.167882	0.710235	5.9545e+06	744173	3.53786e+06	566725	1.47868e+06	Not applicable	0	0
Zhejiang	39	Natural gas	CHP	NGCC	Circulating	510	5.6	0.353161	0.92	4.32146	0.00181612	0.0426416	0.706813	527738	67594.2	309434	29340.4	30974.8	Not applicable	0	0
Anhui	36	Coal	CHP	Extraction condensing	Circulating	6948	7.5	0.36822	0.85	4.32146	0.196316	0.167882	0.682252	6.80854e+06	821328	3.8913e+06	648009	948577	Not applicable	0	0
Jiangsu	36	Coal	CHP	Extraction condensing	Circulating	6894	8.8	0.301966	0.85	4.32146	0.151956	0.167882	0.633831	7.24087e+06	814838	3.86106e+06	689156	904911	Not applicable	0	0
Jiangsu	33.8	Solar	Electricity	No turbine	None	1006												0	Not applicable	0	0
Jiangsu	33	Blast furnace gas	CHP	Extraction condensing	Circulating	5994	7.7	0.211897	0.92	4.32146	0.106266	0.228473	0.565119	6.44662e+06	657256	3.07725e+06	1.67601e+06	869563	Not applicable	0	0
Jiangsu	33	Natural gas	CHP	Extraction condensing	Circulating	4845	4.4	0.354179	0.92	4.89697	0.00181612	0.0426416	0.72389	4.61735e+06	550260	2.81863e+06	256708	654371	Not applicable	0	0
Jiangsu	33	Natural gas	CHP	Extraction condensing	Circulating	4845	4.4	0.354179	0.92	4.89697	0.00181612	0.0426416	0.72389	4.61735e+06	550260	2.81863e+06	256708	654371	Not applicable	0	0
Jiangsu	33	Natural gas	CHP	Extraction condensing	Circulating	4845	4.4	0.354179	0.92	4.89697	0.00181612	0.0426416	0.72389	4.61735e+06	550260	2.81863e+06	256708	654371	Not applicable	0	0
Zhejiang	31	Natural gas	CHP	NGCC	Circulating	510	5.6	0.353161	0.92	4.32146	0.00181612	0.0426416	0.706813	419484	53728.7	245960	23321.9	24621	Not applicable	0	0
Anhui	30	Biomass	CHP	Extraction condensing	Circulating	7132	11.46	0.290104	0.725	4.32146	0.11616	0.0696959	0.565651	6.96466e+06	688547	3.32863e+06	78210.9	1.05961e+06	Not applicable	0	0
Anhui	9	Coal	CHP	Extraction condensing	Circulating	7584	8.788	0.36822	0.85	4.32146	0.153774	0.209015	0.682252	1.85794e+06	224128	1.06188e+06	176831	258852	Applicable	11.061	0.0360502
Jiangsu	24	Coal	CHP	Extraction condensing	Circulating	9348	8.788	0.318394	0.85	4.32146	0.19815	0.159273	0.646999	6.36643e+06	719631	3.4903e+06	605931	818016	Applicable	29.496	0.117146
Jiangsu	24	Coal	CHP	Extraction condensing	Circulating	9348	8.788	0.318394	0.85	4.32146	0.231509	0.159273	0.646999	6.36643e+06	719631	3.4903e+06	605931	818016	Applicable	29.496	0.117146
Jiangsu	24	Coal	CHP	Extraction condensing	Circulating	9348	8.788	0.318394	0.85	4.32146	0.231509	0.159273	0.646999	6.36643e+06	719631	3.4903e+06	605931	818016	Applicable	29.496	0.117146
Zhejiang	25	Coal	CHP	Extraction condensing	Dry	8091	7.56589	0.344258	0.85	4.32146	0.19815	0.159273	0.666109	5.62281e+06	661197	3.14684e+06	535156	273537	Applicable	30.725	0.106519
Zhejiang	25	Coal	CHP	Extraction condensing	Dry	8091	11.3145	0.344258	0.85	4.32146	0.19815	0.159273	0.666109	5.62281e+06	661197	3.14684e+06	535156	273537	Applicable	30.725	0.106519
Zhejiang	12	Coal	CHP	Extraction condensing	Circulating	7764	16.3	0.406954	0.85	4.32146	0.225197	0.173621	0.705637	2.51127e+06	328026	1.44944e+06	239013	301147	Applicable	14.748	0.050397
Jiangsu	30	Coal	CHP	Extraction condensing	Circulating	9064	8.788	0.369069	0.85	4.32146	0.171766	0.159273	0.682799	7.41439e+06	899620	4.23033e+06	705672	991455	Applicable	36.87	0.143979
Jiangsu	30	Solar	Electricity	No turbine	None	1361												0	Not applicable	0	0
Jiangsu	30	Solar	Electricity	No turbine	None	1236												0	Not applicable	0	0
Zhejiang	30	Solar	Electricity	No turbine	None	718	4.4											0	Not applicable	0	0
Jiangsu	25	Biomass	CHP	Extraction condensing	Circulating	9125	13.2	0.241454	0.725	4.32146	0.11616	0.0696959	0.526762	8.07876e+06	768690	3.549e+06	90721.9	1.0964e+06	Not applicable	0	0
Anhui	15	Coal	CHP	Extraction condensing	Circulating	6948	5.1	0.36822	0.85	4.32146	0.225197	0.173621	0.682252	2.83689e+06	342220	1.62138e+06	270004	395240	Applicable	18.435	0.0550449
Anhui	30	Coal	CHP	Extraction condensing	Circulating	6369	1.7	0.333967	0.85	4.32146	0.198102	0.159273	0.658729	5.33634e+06	614252	2.97252e+06	507891	883195	Applicable	36.87	0.0999724
Anhui	25	Coal	CHP	Back pressure	None	6369	9.5	0.333967	0.85	4.32146	0.231509	0.159273	0.658729	4.44695e+06	511877	2.4771e+06	423243	299083	Applicable	30.725	0.0833103
Anhui	25	Coal	CHP	Extraction condensing	Circulating	6369	3.8	0.333967	0.85	4.32146	0.19815	0.159273	0.658729	4.44695e+06	511877	2.4771e+06	423243	735996	Applicable	30.725	0.0833103
Anhui	25	Coal	CHP	Extraction condensing	Circulating	6338	7.2	0.36822	0.85	4.32146	0.171766	0.159273	0.682252	4.31304e+06	520291	2.46505e+06	410498	600900	Applicable	30.725	0.0836871
Anhui	25	Coal	CHP	Extraction condensing	Circulating	6338	7.2	0.36822	0.85	1.57766	0.171766	0.159273	0.563813	2.47173e+06	520291	899930	235249	467866	Applicable	30.725	0.0396338
Anhui	25	Coal	Electricity	Pure condensing	Circulating	5063	7.2	0.381677	0.85		0.231509	0.159273	0.381677	1.12342e+06	428785	0	106923	312640	Not applicable	0	0
Jiangsu	25	Coal	CHP	Extraction condensing	Circulating	9064	9	0.369069	0.85	4.32146	0.171766	0.159273	0.682799	6.17866e+06	749683	3.52527e+06	588060	826212	Applicable	30.725	0.119982
Jiangsu	18	Coal	CHP	Extraction condensing	Circulating	8661.67	12.7	0.29686	0.85	4.32146	0.225197	0.173621	0.62956	4.59113e+06	515813	2.42553e+06	436965	568468	Applicable	22.122	0.0822027
Jiangsu	6	Coal	CHP	Extraction condensing	Circulating	8661.67	8.788	0.29686	0.85	4.32146	0.17563	0.173621	0.62956	1.53038e+06	171938	808510	145655	189489	Applicable	7.374	0.0274009
Jiangsu	15	Coal	CHP	Extraction condensing	Circulating	8477.22	9.2	0.323421	0.85	4.32146	0.225197	0.173621	0.650862	3.53891e+06	391851	1.97823e+06	336819	463635	Applicable	18.435	0.0655071
Jiangsu	3	Coal	CHP	Extraction condensing	Circulating	8477.22	8.788	0.323421	0.85	4.32146	0.199048	0.241061	0.650862	707783	78370.2	395646	67363.9	92727.1	Applicable	3.687	0.0131014
Jiangsu	25	Coal	CHP	Back pressure	None	8281	8.788	0.369069	0.85	4.92	0.19815	0.159273	0.696655	6.17174e+06	685667	3.66683e+06	587401	392318	Applicable	30.725	0.12228
Jiangsu	25	Coal	CHP	Back pressure	None	8281	8.788	0.369069	0.85	4.92	0.231509	0.159273	0.696655	6.17174e+06	685667	3.66683e+06	587401	392318	Applicable	30.725	0.12228
Jiangsu	25	Coal	CHP	Extraction condensing	Circulating	8281	8.788	0.369069	0.85	3.71	0.19815	0.159273	0.665797	5.1108e+06	685667	2.76503e+06	486425	720388	Applicable	30.725	0.0967744
Jiangsu	25	Coal	CHP	Extraction condensing	Circulating	8281	8.1	0.369069	0.85	3.71	0.231509	0.159273	0.665797	5.1108e+06	685667	2.76503e+06	486425	720388	Applicable	30.725	0.0967744
Jiangsu	15	Coal	CHP	Back pressure	None	8255	9.2	0.271302	0.85	4.32146	0.225197	0.173621	0.60678	3.75166e+06	402976	1.92638e+06	357068	214481	Applicable	18.435	0.0647418
Jiangsu	15	Coal	CHP	Extraction condensing	Circulating	8255	8.788	0.271302	0.85	4.32146	0.225197	0.173621	0.60678	3.75166e+06	402976	1.92638e+06	357068	451482	Applicable	18.435	0.0647418
Jiangsu	15	Coal	CHP	Extraction condensing	Circulating	7774	8.788	0.36822	0.85	4.32146	0.225197	0.173621	0.682252	2.9004e+06	282103	1.81413e+06	276048	425175	Applicable	18.435	0.0562772
Jiangsu	12	Coal	CHP	Extraction condensing	Circulating	7717	7.1	0.304963	0.85	4.32146	0.225197	0.173621	0.636298	2.7334e+06	316706	1.44066e+06	260154	337646	Applicable	14.748	0.0494645
Jiangsu	6	Coal	CHP	Extraction condensing	Circulating	7717	8.788	0.304963	0.85	4.32146	0.199048	0.241061	0.636298	1.3667e+06	158353	720331	130077	168823	Applicable	7.374	0.0247323
Jiangsu	6	Coal	CHP	Extraction condensing	Circulating	7717	20	0.304963	0.85	4.32146	0.199048	0.241061	0.636298	1.3667e+06	158353	720331	130077	168823	Applicable	7.374	0.0247323
Jiangsu	3	Coal	CHP	Extraction condensing	Circulating	7717	8.9	0.304963	0.85	4.32146	0.17563	0.173621	0.636298	683351	79176.4	360166	65038.5	84411.5	Applicable	3.687	0.0123661
Jiangsu	3	Coal	CHP	Extraction condensing	Circulating	7717	5.8	0.304963	0.85	4.32146	0.199048	0.241061	0.636298	683351	79176.4	360166	65038.5	84411.5	Applicable	3.687	0.0123661
Shanghai	25	Coal	CHP	Extraction condensing	Circulating	4679	7	0.384063	0.85	4.32146	0.171766	0.159273	0.692194	3.16066e+06	391632	1.81981e+06	300819	333696	Applicable	30.725	0.0622208
Zhejiang	6	Coal	CHP	Extraction condensing	Circulating	7764	10.4815	0.406954	0.85	4.32146	0.17563	0.173621	0.705637	1.25564e+06	164013	724719	119506	150574	Applicable	7.374	0.0251985
Zhejiang	30	Coal	CHP	Back pressure	None	7612	11.3145	0.358309	0.85	4.32146	0.032968	0.159273	0.675745	6.35237e+06	778525	3.55265e+06	604592	301048	Applicable	36.87	0.122081
Zhejiang	25	Coal	CHP	Extraction condensing	Circulating	7612	10.4815	0.358309	0.85	4.32146	0.032968	0.159273	0.675745	5.29364e+06	648771	2.96054e+06	503827	615108	Applicable	30.725	0.101734
Zhejiang	12	Coal	CHP	Back pressure	None	7612	10.4815	0.358309	0.85	4.32146	0.032968	0.173621	0.675745	2.54095e+06	311410	1.42106e+06	241837	120419	Applicable	14.748	0.0488323
Zhejiang	12	Coal	CHP	Extraction condensing	Circulating	7612	11.3145	0.358309	0.85	4.32146	0.032968	0.173621	0.675745	2.54095e+06	311410	1.42106e+06	241837	295252	Applicable	14.748	0.0488323
Zhejiang	15	Coal	CHP	Back pressure	None	7293	5	0.450183	0.85	6.027	0.225197	0.173621	0.754625	3.62262e+06	373737	2.37357e+06	344786	177128	Applicable	18.435	0.077747
Zhejiang	15	Coal	CHP	Back pressure	None	7293	5	0.450183	0.85	6.027	0.225197	0.173621	0.754625	3.62262e+06	373737	2.37357e+06	344786	177128	Applicable	18.435	0.077747
Zhejiang	12	Coal	CHP	Back pressure	None	7293	10.4815	0.450183	0.85	6.027	0.032968	0.173621	0.754625	2.89809e+06	298990	1.89885e+06	275829	141703	Applicable	14.748	0.0621976
Zhejiang	12	Coal	CHP	Back pressure	None	7293	9.9	0.450183	0.85	6.027	0.225197	0.173621	0.754625	2.89809e+06	298990	1.89885e+06	275829	141703	Applicable	14.748	0.0621976
Zhejiang	12	Coal	CHP	Back pressure	None	7293	11.3145	0.450183	0.85	6.027	0.225197	0.173621	0.754625	2.89809e+06	298990	1.89885e+06	275829	141703	Applicable	14.748	0.0621976
Zhejiang	6	Coal	CHP	Back pressure	None	7293	10.4815	0.450183	0.85	6.027	0.17563	0.173621	0.754625	1.44905e+06	149495	949426	137914	70851.3	Applicable	7.374	0.0310988
Zhejiang	6	Coal	CHP	Extraction condensing	Circulating	7193	10.4815	0.36822	0.85	4.32146	0.199048	0.241061	0.682252	1.11987e+06	121498	671419	106584	139500	Applicable	7.374	0.0217291
Zhejiang	6	Coal	CHP	Extraction condensing	Circulating	7193	10.4815	0.36822	0.85	4.32146	0.199048	0.241061	0.682252	1.11987e+06	121498	671419	106584	139500	Applicable	7.374	0.0217291
Zhejiang	12	Coal	CHP	Extraction condensing	Circulating	7026	22.8	0.456877	0.85	4.32146	0.193193	0.209015	0.731689	2.19153e+06	296239	1.31166e+06	208581	272522	Applicable	14.748	0.0456041
Zhejiang	6	Coal	CHP	Back pressure	None	7026	10.4815	0.456877	0.85	4.32146	0.199048	0.241061	0.731689	1.09577e+06	148119	655831	104290	55574.5	Applicable	7.374	0.022802
Zhejiang	15	Coal	CHP	Extraction condensing	Circulating	7009	5.9	0.400326	0.85	4.32146	0.225197	0.173621	0.701851	2.81108e+06	355020	1.63561e+06	267547	339828	Applicable	18.435	0.0561109
Zhejiang	25	Municipal solid waste	CHP	Back pressure	None	8129	10.608	0.487698	0.725	4.32146	0.0662145	0.191342	0.664262	5.79498e+06	699419	3.16162e+06	227459	267913	Not applicable	0	0
Zhejiang	25	Municipal solid waste	CHP	Extraction condensing	Circulating	8129	10.608	0.487698	0.725	4.32146	0.0662145	0.191342	0.664262	5.79498e+06	699419	3.16162e+06	227459	2.79684e+06	Not applicable	0	0
Zhejiang	25	Municipal solid waste	CHP	Extraction condensing	Circulating	8129	9.4	0.487698	0.725	4.32146	0.0662145	0.191342	0.664262	5.79498e+06	699419	3.16162e+06	227459	2.79684e+06	Not applicable	0	0
Zhejiang	25	Sludge	CHP	Back pressure	None	2275	4.4	0.414	0.725	4.32146	0.0662145	0.191342	0.635315	1.69769e+06	197584	884818	56087.1	74978.6	Not applicable	0	0
Zhejiang	25	Sludge	CHP	Extraction condensing	Circulating	3230	6.8	0.520763	0.725	4.32146	0.0662145	0.191342	0.675235	2.24967e+06	269188	1.25625e+06	74322.8	575126	Not applicable	0	0
Jiangsu	25	Solar	Electricity	No turbine	None	644	6.8											0	Not applicable	0	0
Anhui	3	Coal	CHP	Extraction condensing	Circulating	5603	7.56589	0.36822	0.85	4.32146	0.153579	0.241061	0.682252	457545	55194.6	261502	43547.2	63745.9	Applicable	3.687	0.00887786
Jiangsu	3	Coal	CHP	Extraction condensing	Circulating	7709	2.3	0.229291	0.85	4.32146	0.153579	0.241061	0.563395	754076	75847.3	359792	71769.8	84324	Applicable	3.687	0.0120825
Jiangsu	3	Coal	CHP	Extraction condensing	Circulating	7709	8.9	0.229291	0.85	4.32146	0.153579	0.241061	0.563395	754076	75847.3	359792	71769.8	84324	Applicable	3.687	0.0120825
Jiangsu	3	Coal	CHP	Extraction condensing	Circulating	7709	8.9	0.229291	0.85	4.32146	0.153579	0.241061	0.563395	754076	75847.3	359792	71769.8	84324	Applicable	3.687	0.0120825
Jiangsu	15	Coal	CHP	Extraction condensing	Circulating	7415	8.788	0.344258	0.85	4.32146	0.153774	0.209015	0.666109	3.09661e+06	365222	1.73035e+06	294723	405541	Applicable	18.435	0.0586626
Jiangsu	15	Coal	CHP	Extraction condensing	Circulating	7415	8.788	0.344258	0.85	4.32146	0.153774	0.209015	0.666109	3.09661e+06	365222	1.73035e+06	294723	405541	Applicable	18.435	0.0586626
Shanghai	24	Coal	Electricity	Pure condensing	Circulating	2277	10.4815	0.408306	0.85		0.19815	0.159273	0.408306	456772	186503	0	43473.7	134981	Not applicable	0	0
Jiangsu	24	Municipal solid waste	CHP	Extraction condensing	Circulating	9144	16.6219	0.401634	0.725	1.2931	0.0662145	0.191342	0.536597	3.24242e+06	736319	1.02161e+06	127269	1.47297e+06	Not applicable	0	0
Jiangsu	24	Municipal solid waste	CHP	Extraction condensing	Circulating	9144	11.5	0.401634	0.725	1.2931	0.0662145	0.191342	0.536597	3.24242e+06	736319	1.02161e+06	127269	1.47297e+06	Not applicable	0	0
Jiangsu	24	Sludge	CHP	Extraction condensing	Circulating	9070	8.08333	0.303457	0.725	4.32146	0.0662145	0.191342	0.57492	7.08042e+06	731144	3.3865e+06	233917	1.64046e+06	Not applicable	0	0
Jiangsu	24	Sludge	CHP	Extraction condensing	Circulating	9070	6.7	0.303457	0.725	4.32146	0.0662145	0.191342	0.57492	7.08042e+06	731144	3.3865e+06	233917	1.64046e+06	Not applicable	0	0
Jiangsu	24	Sludge	CHP	Extraction condensing	Circulating	8929	6.7	0.382866	0.725	4.32146	0.0662145	0.191342	0.620758	6.46832e+06	715920	3.33385e+06	213695	1.61496e+06	Not applicable	0	0
Jiangsu	24	Sludge	CHP	Extraction condensing	Circulating	8929	7.2	0.382866	0.725	4.32146	0.0662145	0.191342	0.620758	6.46832e+06	715920	3.33385e+06	213695	1.61496e+06	Not applicable	0	0
Zhejiang	15	Coal	CHP	Extraction condensing	Circulating	7009	5.9	0.400326	0.85	4.32146	0.225197	0.173621	0.701851	2.81108e+06	355020	1.63561e+06	267547	339828	Applicable	18.435	0.0561109
Zhejiang	15	Coal	CHP	Extraction condensing	Circulating	6748	4.6	0.380495	0.85	4.32146	0.225197	0.173621	0.690003	2.77771e+06	352003	1.5747e+06	264371	327174	Applicable	18.435	0.0545089
Zhejiang	6	Coal	CHP	Back pressure	None	6748	10.4815	0.380495	0.85	4.32146	0.17563	0.173621	0.690003	1.11108e+06	140801	629882	105748	53375.5	Applicable	7.374	0.0218036
Zhejiang	25	Coal	CHP	Back pressure	None	6629	13.1238	0.451838	0.85	4.32146	0.19815	0.159273	0.729242	4.30872e+06	576325	2.57822e+06	410086	218476	Applicable	30.725	0.0893612
Zhejiang	25	Coal	CHP	Extraction condensing	Circulating	6629	9.5	0.451838	0.85	3.2976	0.198102	0.159273	0.705367	3.59008e+06	576325	1.96738e+06	341689	505742	Applicable	30.725	0.0720193
Zhejiang	6	Coal	CHP	Extraction condensing	Circulating	6613	10.4815	0.514226	0.85	4.32146	0.199048	0.241061	0.7571	993435	137413	617280	94551.1	128251	Applicable	7.374	0.0213906
Zhejiang	22	Municipal solid waste	CHP	Back pressure	None	7072	4.6	0.54141	0.725	4.32146	0.0662145	0.191342	0.681569	4.3255e+06	534338	2.42046e+06	169781	205107	Not applicable	0	0
Zhejiang	6	Coal	CHP	Extraction condensing	Circulating	6613	2.4	0.514226	0.85	4.32146	0.199048	0.241061	0.7571	993435	137413	617280	94551.1	128251	Applicable	7.374	0.0213906
Jiangsu	21	Sludge	CHP	Extraction condensing	Circulating	5635	7.9	0.271302	0.725	4.32146	0.0662145	0.191342	0.551643	3.98544e+06	392352	1.84097e+06	131668	891788	Not applicable	0	0
Jiangsu	20	Blast furnace gas	Electricity	Pure condensing	Circulating	5953	8.9	0.575	0.92		0.106266	0.228473	0.575	723057	415758	0	187982	383373	Not applicable	0	0
Jiangsu	15	Coke oven gas	CHP	Back pressure	None	7352	16.6219	0.39391	0.92	4.32146	0.0230511	0.04956	0.735426	2.77091e+06	356910	1.71565e+06	136759	191019	Applicable	18.435	0.057955
Zhejiang	20	Municipal solid waste	CHP	Extraction condensing	Circulating	8129	9.7	0.487698	0.725	4.32146	0.0662145	0.191342	0.664262	4.63598e+06	559535	2.5293e+06	181967	2.23748e+06	Not applicable	0	0
Jiangsu	20	Solar	Electricity	No turbine	None	644												0	Not applicable	0	0
Jiangsu	20	Solar	Electricity	No turbine	None	915												0	Not applicable	0	0
Jiangsu	20	Solar	Electricity	No turbine	None	88												0	Not applicable	0	0
Jiangsu	20	Solar	Electricity	No turbine	None	1237												0	Not applicable	0	0
Jiangsu	20	Solar	Electricity	No turbine	None													0	Not applicable	0	0
Jiangsu	20	Solar	Electricity	No turbine	None	1078												0	Not applicable	0	0
Jiangsu	20	Solar	Electricity	No turbine	None	1145												0	Not applicable	0	0
Jiangsu	20	Solar	Electricity	No turbine	None	1145												0	Not applicable	0	0
Shanghai	20	Solar	Electricity	No turbine	None	875												0	Not applicable	0	0
Shanghai	20	Solar	Electricity	No turbine	None	875	0.8											0	Not applicable	0	0
Zhejiang	18	Biomass	CHP	Extraction condensing	Circulating	4403	14.86	0.223049	0.725	4.32146	0.11616	0.0696959	0.509525	2.8148e+06	248509	1.23297e+06	31609.3	348108	Not applicable	0	0
Jiangsu	15	Coke oven gas	CHP	Extraction condensing	Circulating	7352	5	0.39391	0.92	4.32146	0.0230511	0.04956	0.735426	2.77091e+06	356910	1.71565e+06	136759	484805	Applicable	18.435	0.057955
Jiangsu	12	Coal	CHP	Extraction condensing	Circulating	7200	8.788	0.386478	0.85	4.32146	0.193193	0.209015	0.693662	2.31543e+06	283706	1.34415e+06	220373	315025	Applicable	14.748	0.0456782
Zhejiang	3	Coal	CHP	Extraction condensing	Circulating	6613	10.4815	0.514226	0.85	4.32146	0.199048	0.241061	0.7571	496717	68706.4	308640	47275.5	64125.7	Applicable	3.687	0.0106953
Zhejiang	15	Coal	CHP	Extraction condensing	Circulating	6579	8.2	0.41661	0.85	4.32146	0.225197	0.173621	0.711007	2.60864e+06	334305	1.53527e+06	248279	318980	Applicable	18.435	0.0527494
Zhejiang	15	Coal	CHP	Extraction condensing	Circulating	6579	8.2	0.41661	0.85	4.32146	0.225197	0.173621	0.711007	2.60864e+06	334305	1.53527e+06	248279	318980	Applicable	18.435	0.0527494
Jiangsu	12	Coal	CHP	Extraction condensing	Circulating	7200	8.788	0.386478	0.85	4.32146	0.193193	0.209015	0.693662	2.31543e+06	283706	1.34415e+06	220373	315025	Applicable	14.748	0.0456782
Jiangsu	18	Municipal solid waste	CHP	Extraction condensing	Circulating	6969	7.5	0.322572	0.725	4.32146	0.0662145	0.191342	0.587311	3.98674e+06	417722	1.95153e+06	156484	945347	Not applicable	0	0
Jiangsu	18	Municipal solid waste	CHP	Extraction condensing	Circulating	6969	16.6219	0.322572	0.725	4.32146	0.0662145	0.191342	0.587311	3.98674e+06	417722	1.95153e+06	156484	945347	Not applicable	0	0
Zhejiang	18	Sludge	CHP	Extraction condensing	Circulating	4846	2.7	0.368	0.725	4.32146	0.0662145	0.191342	0.613211	2.70204e+06	305542	1.35703e+06	89267.9	621264	Not applicable	0	0
Zhejiang	18	Sludge	CHP	Extraction condensing	Circulating	4846	2.7	0.368	0.725	4.32146	0.0662145	0.191342	0.613211	2.70204e+06	305542	1.35703e+06	89267.9	621264	Not applicable	0	0
Zhejiang	18	Sludge	CHP	Extraction condensing	Circulating	6422	6.01667	0.33534	0.725	4.32146	0.0662145	0.191342	0.595063	3.64679e+06	391108	1.79835e+06	120480	823310	Not applicable	0	0
Zhejiang	6	Coal	CHP	Back pressure	None	6579	10.4815	0.41661	0.85	4.32146	0.17563	0.173621	0.711007	1.04345e+06	133722	614107	99311.8	52038.8	Applicable	7.374	0.0210997
Jiangsu	6	Coal	CHP	Back pressure	None	7008	3.8	0.493852	0.85	4.32146	0.17563	0.173621	0.748556	1.05291e+06	139920	654151	100212	72832.5	Applicable	7.374	0.0224154
Jiangsu	16	Solar	Electricity	No turbine	None	83												0	Not applicable	0	0
Anhui	15.85	Geothermal	Heat	No turbine	None													0	Not applicable	0	0
Jiangsu	15	Biomass	CHP	Back pressure	None	3645.25	10.1	0.541158	0.725	4.32146	0.11616	0.0696959	0.681494	1.4968e+06	175059	850651	16808.6	94710.6	Not applicable	0	0
Jiangsu	15	Biomass	CHP	Back pressure	None	3645.25	10.1	0.541158	0.725	4.32146	0.11616	0.0696959	0.681494	1.4968e+06	175059	850651	16808.6	94710.6	Not applicable	0	0
Jiangsu	15	Biomass	CHP	Extraction condensing	Circulating	6096	11.46	0.509959	0.725	4.32146	0.11616	0.0696959	0.671768	2.40367e+06	225162	1.42255e+06	26992.5	439472	Not applicable	0	0
Jiangsu	15	Biomass	CHP	Extraction condensing	Circulating	7729	10.8	0.290104	0.725	4.32146	0.11616	0.0696959	0.565651	3.86602e+06	399837	1.80363e+06	43414.1	557198	Not applicable	0	0
Jiangsu	15	Biomass	CHP	Extraction condensing	Circulating	5029	7.56589	0.248785	0.725	4.32146	0.11616	0.0696959	0.533204	2.60876e+06	246310	1.17356e+06	29295.5	362550	Not applicable	0	0
Jiangsu	15	Biomass	CHP	Extraction condensing	Circulating	7217	6.7	0.281881	0.725	4.32146	0.11616	0.0696959	0.559668	3.57971e+06	354254	1.68415e+06	40199	520287	Not applicable	0	0
Jiangsu	15	Biomass	CHP	Extraction condensing	Circulating	5697	2.3	0.229291	0.725	4.32146	0.11616	0.0696959	0.51555	3.04258e+06	277182	1.32944e+06	34167.2	410708	Not applicable	0	0
Jiangsu	15	Biomass	CHP	Extraction condensing	Circulating	4856	7.56589	0.243849	0.725	4.32146	0.11616	0.0696959	0.528892	2.53084e+06	236002	1.13319e+06	28420.5	350078	Not applicable	0	0
Jiangsu	15	Biomass	CHP	Extraction condensing	Circulating	3543	7.56589	0.290104	0.725	4.32146	0.11616	0.0696959	0.565651	1.75505e+06	178312	826790	19708.6	255422	Not applicable	0	0
Jiangsu	15	Biomass	CHP	Extraction condensing	Circulating	5702.41	3.1	0.290104	0.725	4.32146	0.11616	0.0696959	0.565651	2.78431e+06	275265	1.33071e+06	31266.9	411098	Not applicable	0	0
Jiangsu	15	Biomass	CHP	Extraction condensing	Circulating	5413	3.1	0.571628	0.725	4.32146	0.11616	0.0696959	0.6902	2.23218e+06	280025	1.26317e+06	25066.6	390234	Not applicable	0	0
Zhejiang	15	Biomass	CHP	Extraction condensing	Circulating	4403	7.56589	0.223049	0.725	4.32146	0.11616	0.0696959	0.509525	2.34566e+06	207091	1.02748e+06	26341.1	290090	Not applicable	0	0
Zhejiang	15	Biomass	CHP	Extraction condensing	Circulating	4403	5.8	0.223049	0.725	4.32146	0.11616	0.0696959	0.509525	2.34566e+06	207091	1.02748e+06	26341.1	290090	Not applicable	0	0
Zhejiang	15	Biomass	CHP	Extraction condensing	Circulating	4146	15.7	0.223862	0.725	4.32146	0.11616	0.0696959	0.51032	2.21058e+06	196122	967505	24824.1	273157	Not applicable	0	0
Zhejiang	15	Biomass	CHP	Extraction condensing	Circulating	4146	7.4	0.223862	0.725	4.32146	0.11616	0.0696959	0.51032	2.21058e+06	196122	967505	24824.1	273157	Not applicable	0	0
Anhui	25	Coal	CHP	Extraction condensing	Circulating	4805	7.9	0.47821	0.85	5	0.171766	0.159273	0.752494	3.39116e+06	405206	2162250	322757	1.24089e+06	Applicable	30.725	0.072574
Anhui	25	Coal	CHP	Back pressure	None	4414.35	9.5	0.493852	0.85	4.32146	0.231509	0.159273	0.748556	2.76346e+06	367233	1.71688e+06	263015	207294	Applicable	30.725	0.0588312
Anhui	12	Coal gangue	CHP	Extraction condensing	Circulating	4347	12.3	0.313063	0.85	4.32146	0.339614	0.113603	0.642819	1.48672e+06	166543	811528	140697	197825	Applicable	14.748	0.0271798
Anhui	9	Coal	CHP	Extraction condensing	Circulating	4118.05	3.9	0.36822	0.85	4.32146	0.153774	0.209015	0.682252	1.00885e+06	121699	576589	96018	140554	Applicable	11.061	0.0195749
Anhui	6	Coal	CHP	Extraction condensing	Circulating	4118.05	7.56589	0.36822	0.85	4.32146	0.153579	0.241061	0.682252	672565	81132.9	384393	64012	93702.9	Applicable	7.374	0.01305
Anhui	6	Coal	CHP	Extraction condensing	Circulating	4118.05	15.5	0.36822	0.85	4.32146	0.17563	0.173621	0.682252	672565	81132.9	384393	64012	93702.9	Applicable	7.374	0.01305
Jiangsu	25	Coal	CHP	Extraction condensing	Circulating	6894	1.3	0.301966	0.85	4.32146	0.231509	0.159273	0.633831	5.02838e+06	565860	2.68129e+06	478581	628410	Applicable	30.725	0.0906424
Jiangsu	12	Coal	CHP	Extraction condensing	Circulating	6894	9.1	0.301966	0.85	4.32146	0.225197	0.173621	0.633831	2.41362e+06	271613	1.28702e+06	229719	301637	Applicable	14.748	0.0435083
Jiangsu	6	Coal	CHP	Extraction condensing	Circulating	6894	22.4	0.301966	0.85	4.32146	0.199048	0.241061	0.633831	1.20681e+06	135806	643510	114859	150818	Applicable	7.374	0.0217542
Jiangsu	3	Coal	CHP	Back pressure	None	6894	8.788	0.301966	0.85	4.32146	0.199048	0.241061	0.633831	603406	67903.1	321755	57429.7	35823.9	Applicable	3.687	0.0108771
Jiangsu	15	Coal	CHP	Extraction condensing	Circulating	6732	8.788	0.338567	0.85	0.715591	0.193193	0.209015	0.452007	1.31427e+06	341353	260137	125087	269087	Applicable	18.435	0.0168951
Jiangsu	15	Coal	CHP	Extraction condensing	Circulating	6732	2.7	0.338567	0.85	0.715591	0.193193	0.209015	0.452007	1.31427e+06	341353	260137	125087	269087	Applicable	18.435	0.0168951
Jiangsu	12	Coal	CHP	Back pressure	None	6732	9	0.338567	0.85	0.715591	0.225197	0.173621	0.452007	1.05142e+06	273082	208110	100070	60649	Applicable	14.748	0.0135161
Jiangsu	6	Coal	CHP	Back pressure	None	6732	8.788	0.338567	0.85	0.715591	0.17563	0.173621	0.452007	525708	136541	104055	50034.8	30324.5	Applicable	7.374	0.00675803
Jiangsu	6	Coal	CHP	Extraction condensing	Circulating	6686	8.788	0.378154	0.85	4.32146	0.199048	0.241061	0.68855	1.102e+06	139074	624094	104884	146268	Applicable	7.374	0.0215798
Jiangsu	6	Coal	CHP	Extraction condensing	Circulating	6686	5.6	0.378154	0.85	4.32146	0.199048	0.241061	0.68855	1.102e+06	139074	624094	104884	146268	Applicable	7.374	0.0215798
Jiangsu	3	Coal	CHP	Extraction condensing	Circulating	6686	8.788	0.378154	0.85	4.32146	0.199048	0.241061	0.68855	551000	69537.1	312047	52441.9	73134	Applicable	3.687	0.0107899
Jiangsu	15	Coal gangue	CHP	Extraction condensing	Circulating	6337	7.8	0.347175	0.85	4.32146	0.339614	0.113603	0.668151	2.66727e+06	322008	1.47879e+06	252420	346583	Applicable	18.435	0.0506839
Jiangsu	15	Coal gangue	CHP	Extraction condensing	Circulating	6337	16.6	0.347175	0.85	4.32146	0.339614	0.113603	0.668151	2.66727e+06	322008	1.47879e+06	252420	346583	Applicable	18.435	0.0506839
Jiangsu	15	Coal	CHP	Extraction condensing	Circulating	6195	8.788	0.308794	0.85	4.32146	0.225197	0.173621	0.639408	2.7202e+06	314793	1.44566e+06	258897	338816	Applicable	18.435	0.0494662
Jiangsu	15	Coal	CHP	Extraction condensing	Circulating	6195	6.4	0.308794	0.85	4.32146	0.225197	0.173621	0.639408	2.7202e+06	314793	1.44566e+06	258897	338816	Applicable	18.435	0.0494662
Jiangsu	25	Coal	CHP	Extraction condensing	Circulating	6193	9	0.579717	0.85	2.37714	0.198102	0.159273	0.746888	2.41638e+06	497174	1.32495e+06	229981	482584	Applicable	30.725	0.0513275
Jiangsu	25	Coal	CHP	Extraction condensing	Circulating	6193	9	0.579717	0.85	2.37714	0.198102	0.159273	0.746888	2.41638e+06	497174	1.32495e+06	229981	482584	Applicable	30.725	0.0513275
Jiangsu	6	Coal	CHP	Back pressure	None	6167	13.6	0.485771	0.85	4.32146	0.17563	0.173621	0.745025	890028	103369	575649	84709.2	64092.2	Applicable	7.374	0.0188584
Jiangsu	6	Coal	CHP	Back pressure	None	6167	5	0.485771	0.85	4.32146	0.17563	0.173621	0.745025	890028	103369	575649	84709.2	64092.2	Applicable	7.374	0.0188584
Jiangsu	12	Coal	CHP	Back pressure	None	6034	8.788	0.493852	0.85	4.32146	0.193193	0.209015	0.748556	1.81315e+06	240947	1.12647e+06	172568	125420	Applicable	14.748	0.0386
Jiangsu	12	Coal	CHP	Extraction condensing	Circulating	6034	8.3	0.36822	0.85	4.32146	0.193193	0.209015	0.682252	1.97096e+06	237761	1.12647e+06	187588	264009	Applicable	14.748	0.0382431
Jiangsu	18	Coal gangue	CHP	Extraction condensing	Circulating	6032	9.64279	0.317571	0.85	4.32146	0.339614	0.113603	0.646359	3.13805e+06	365467	1.68914e+06	296973	395882	Applicable	22.122	0.057685
Jiangsu	15	Coal gangue	CHP	Extraction condensing	Circulating	6032	16.6	0.317571	0.85	4.32146	0.339614	0.113603	0.646359	2.61504e+06	304556	1.40762e+06	247477	329902	Applicable	18.435	0.0480708
Jiangsu	25	Coal	CHP	Extraction condensing	Circulating	5992	8.7	0.443682	0.85	4.32146	0.231509	0.159273	0.725198	3.90737e+06	517170	2.33047e+06	371887	546190	Applicable	30.725	0.080588
Jiangsu	12	Coal	CHP	Extraction condensing	Circulating	5992	9.1	0.443682	0.85	4.32146	0.225197	0.173621	0.725198	1.87554e+06	248241	1.11863e+06	178506	262171	Applicable	14.748	0.0386822
Jiangsu	20	Coal	CHP	Extraction condensing	Circulating	5981	6.1	0.309572	0.85	4.32146	0.231509	0.159273	0.640034	3.4427e+06	387999	1.86096e+06	327663	436150	Applicable	24.58	0.062666
Jiangsu	15	Coal gangue	CHP	Extraction condensing	Circulating	5923	13.9448	0.331267	0.85	4.32146	0.339614	0.113603	0.656744	2.5192e+06	295854	1.38218e+06	238407	323940	Applicable	18.435	0.0470531
Jiangsu	15	Coal gangue	CHP	Extraction condensing	Circulating	5923	13.9448	0.331267	0.85	4.32146	0.339614	0.113603	0.656744	2.5192e+06	295854	1.38218e+06	238407	323940	Applicable	18.435	0.0470531
Jiangsu	15	Coal gangue	CHP	Extraction condensing	Circulating	5923	13.9448	0.331267	0.85	4.32146	0.339614	0.113603	0.656744	2.5192e+06	295854	1.38218e+06	238407	323940	Applicable	18.435	0.0470531
Jiangsu	15	Coal gangue	CHP	Extraction condensing	Circulating	5923	13.9448	0.331267	0.85	4.32146	0.339614	0.113603	0.656744	2.5192e+06	295854	1.38218e+06	238407	323940	Applicable	18.435	0.0470531
Jiangsu	15	Coal	CHP	Back pressure	None	5905	9.2	0.31352	0.85	4.32146	0.225197	0.173621	0.643181	2.57211e+06	298143	1.37798e+06	244803	153423	Applicable	18.435	0.0470492
Jiangsu	25	Coal	CHP	Extraction condensing	Circulating	5787	9	0.372424	0.85	1.60562	0.171766	0.159273	0.56965	2.31938e+06	497393	836254	220749	420568	Applicable	30.725	0.0375759
Jiangsu	15	Coal	CHP	Extraction condensing	Circulating	5787	4.1	0.372424	0.85	1.60562	0.153774	0.209015	0.56965	1.39163e+06	298436	501753	132450	252341	Applicable	18.435	0.0225456
Jiangsu	15	Coal	CHP	Extraction condensing	Circulating	5787	7.5	0.372424	0.85	1.60562	0.153774	0.209015	0.56965	1.39163e+06	298436	501753	132450	252341	Applicable	18.435	0.0225456
Jiangsu	12	Coal	CHP	Back pressure	None	5770	8.788	0.249797	0.85	4.32146	0.193193	0.173621	0.585591	2.15039e+06	220599	1.07718e+06	204665	119933	Applicable	14.748	0.035813
Jiangsu	15	Coal	CHP	Extraction condensing	Circulating	5729	2.9	0.357267	0.85	5.46956	0.153774	0.209015	0.700639	2.82112e+06	296682	1.6921e+06	268503	340182	Applicable	18.435	0.0562141
Jiangsu	6	Coal	CHP	Back pressure	None	5729	8.788	0.357267	0.85	5.46956	0.153579	0.241061	0.700639	1.12845e+06	118673	676838	107401	70280.9	Applicable	7.374	0.0224856
Jiangsu	15	Coal	CHP	Extraction condensing	Circulating	5651	5.4	0.418027	0.85	4.32146	0.193193	0.209015	0.711781	2.20914e+06	274944	1.31871e+06	210257	309064	Applicable	18.435	0.0447197
Jiangsu	12	Coal	CHP	Back pressure	None	5567	9	0.30802	0.85	4.32146	0.225197	0.173621	0.638784	1.92539e+06	216445	1.03929e+06	183250	115713	Applicable	14.748	0.0349785
Jiangsu	12	Coal	CHP	Extraction condensing	Circulating	5567	13.7	0.30802	0.85	4.32146	0.225197	0.173621	0.638784	1.92539e+06	216445	1.03929e+06	183250	243576	Applicable	14.748	0.0349785
Jiangsu	6	Coal	CHP	Back pressure	None	5567	8.788	0.30802	0.85	4.32146	0.17563	0.173621	0.638784	962694	108222	519643	91625.2	57856.5	Applicable	7.374	0.0174893
Jiangsu	6	Coal	CHP	Extraction condensing	Circulating	5417	8.788	0.431228	0.85	4.32146	0.17563	0.173621	0.718822	848570	109402	505641	80763.5	118506	Applicable	7.374	0.0173476
Jiangsu	6	Coal	CHP	Extraction condensing	Circulating	5417	8.788	0.431228	0.85	4.32146	0.17563	0.173621	0.718822	848570	109402	505641	80763.5	118506	Applicable	7.374	0.0173476
Jiangsu	15	Coal	CHP	Extraction condensing	Circulating	5353	8.788	0.373556	0.85	4.32146	0.225197	0.173621	0.685663	2.19854e+06	272296	1.24917e+06	209248	292766	Applicable	18.435	0.0428721
Jiangsu	15	Coal	CHP	Extraction condensing	Circulating	5353	2	0.373556	0.85	4.32146	0.225197	0.173621	0.685663	2.19854e+06	272296	1.24917e+06	209248	292766	Applicable	18.435	0.0428721
Jiangsu	7.5	Coal	CHP	Back pressure	None	5353	7	0.373556	0.85	4.32146	0.153579	0.241061	0.685663	1.09927e+06	136148	624584	104624	69540.6	Applicable	9.2175	0.021436
Jiangsu	15	Coal	CHP	Extraction condensing	Circulating	5279	3.7	0.343296	0.85	4.32146	0.225197	0.173621	0.665431	2.21075e+06	261406	1.2319e+06	210410	288719	Applicable	18.435	0.0418382
Jiangsu	15	Coal	CHP	Extraction condensing	Circulating	5279	8.788	0.343296	0.85	4.32146	0.225197	0.173621	0.665431	2.21075e+06	261406	1.2319e+06	210410	288719	Applicable	18.435	0.0418382
Jiangsu	12	Coal	CHP	Extraction condensing	Circulating	5279	8.788	0.343296	0.85	4.32146	0.193193	0.209015	0.665431	1.7686e+06	209124	985520	168328	230975	Applicable	14.748	0.0334706
Jiangsu	12	Coal	CHP	Extraction condensing	Circulating	5279	8.788	0.343296	0.85	4.32146	0.193193	0.209015	0.665431	1.7686e+06	209124	985520	168328	230975	Applicable	14.748	0.0334706
Jiangsu	30	Coal	CHP	Extraction condensing	Circulating	5187	8.788	0.166984	0.85	4.32146	0.171766	0.159273	0.480594	5.01527e+06	361887	2.42086e+06	477333	567374	Applicable	36.87	0.0685491
Jiangsu	15	Coal	CHP	Back pressure	None	5110	7.9	0.571628	0.85	4.32146	0.193193	0.173621	0.778736	1.87211e+06	268214	1.19246e+06	178180	132768	Applicable	18.435	0.041462
Jiangsu	7	Coal	CHP	Back pressure	None	5110	4.8	0.571628	0.85	4.32146	0.0526891	0.173621	0.778736	873650	125166	556483	83150.5	61958.2	Applicable	8.603	0.0193489
Jiangsu	7	Coal	CHP	Extraction condensing	Circulating	5110	8.788	0.571628	0.85	4.32146	0.0526891	0.173621	0.778736	873650	125166	556483	83150.5	130422	Applicable	8.603	0.0193489
Jiangsu	25	Coal	CHP	Extraction condensing	Circulating	5018	9.5	0.310354	0.85	4.32146	0.198102	0.159273	0.640661	3.6392e+06	416845	1.95166e+06	346364	457407	Applicable	30.725	0.0663076
Jiangsu	25	Coal	CHP	Extraction condensing	Circulating	5018	1.3	0.310354	0.85	4.32146	0.231509	0.159273	0.640661	3.6392e+06	416845	1.95166e+06	346364	457407	Exceeded quota.	0	0
Jiangsu	6	Coal	CHP	Back pressure	None	4991	1.6	0.333062	0.85	4.32146	0.17563	0.173621	0.658066	797972	83225.9	465877	75947.7	51870.3	Exceeded quota.	0	0
Jiangsu	6	Coal	CHP	Back pressure	None	4991	1.6	0.333062	0.85	4.32146	0.17563	0.173621	0.658066	797972	83225.9	465877	75947.7	51870.3	Exceeded quota.	0	0
Jiangsu	12	Coal	CHP	Extraction condensing	Circulating	4903	8.788	0.36822	0.85	4.32146	0.153774	0.209015	0.682252	1.62965e+06	203549	915326	155103	214524	Exceeded quota.	0	0
Jiangsu	15	Coal	CHP	Extraction condensing	Circulating	4871	4.1	0.30725	0.85	8.49625	0.225197	0.173621	0.716684	3.42106e+06	243306	2.2348e+06	325603	349422	Exceeded quota.	0	0
Jiangsu	15	Coal	CHP	Extraction condensing	Circulating	4871	4.1	0.30725	0.85	8.49625	0.225197	0.173621	0.716684	3.42106e+06	243306	2.2348e+06	325603	349422	Exceeded quota.	0	0
Jiangsu	15	Coal	CHP	Back pressure	None	4845	3.8	0.355202	0.85	4.32146	0.225197	0.173621	0.673656	2.0122e+06	242269	1.13062e+06	191513	125882	Exceeded quota.	0	0
Jiangsu	15	Coal	CHP	Back pressure	None	4845	10.4	0.355202	0.85	4.32146	0.225197	0.173621	0.673656	2.0122e+06	242269	1.13062e+06	191513	125882	Exceeded quota.	0	0
Jiangsu	15	Coal	CHP	Back pressure	None	4845	10.4	0.355202	0.85	4.32146	0.225197	0.173621	0.673656	2.0122e+06	242269	1.13062e+06	191513	125882	Exceeded quota.	0	0
Jiangsu	6	Coal	CHP	Extraction condensing	Circulating	4833	8.788	0.571628	0.85	4.32146	0.199048	0.241061	0.778736	708981	101887	451129	67477.9	105730	Exceeded quota.	0	0
Jiangsu	15	Coal	CHP	Extraction condensing	Circulating	4771	31.1137	0.390159	0.85	4.32146	0.153774	0.209015	0.695877	1.91799e+06	237281	1.11335e+06	182547	260935	Exceeded quota.	0	0
Jiangsu	12	Coal	CHP	Back pressure	None	4771	8.788	0.390159	0.85	4.32146	0.153774	0.209015	0.695877	1.53439e+06	189825	890683	146037	99167.8	Exceeded quota.	0	0
Jiangsu	24	Coal	CHP	Extraction condensing	Circulating	4760	8.788	0.355202	0.85	4.32146	0.231509	0.159273	0.673656	3.10863e+06	361501	1.77726e+06	295866	416534	Exceeded quota.	0	0
Jiangsu	12	Coal	CHP	Extraction condensing	Circulating	4760	5.3	0.355202	0.85	4.32146	0.225197	0.173621	0.673656	1.55431e+06	180751	888630	147933	208267	Exceeded quota.	0	0
Shanghai	15	Coal	CHP	Back pressure	None	1949	10.4815	0.493852	0.85	4.32146	0.153774	0.209015	0.748556	732066	97283.2	454816	69675.1	27443.1	Applicable	18.435	0.0155849
Zhejiang	12	Coal	CHP	Extraction condensing	Circulating	6515	22.8	0.370181	0.85	4.32146	0.225197	0.173621	0.683513	2.15014e+06	266250	1.21627e+06	204642	252702	Applicable	14.748	0.0417969
Zhejiang	6	Coal	CHP	Back pressure	None	6515	17.4	0.370181	0.85	4.32146	0.17563	0.173621	0.683513	1.07507e+06	133125	608133	102321	51532.5	Applicable	7.374	0.0208984
Zhejiang	22	Coal	CHP	Back pressure	None	6445	10.4815	0.512083	0.85	4.32146	0.231509	0.159273	0.756225	3.53013e+06	478796	2.20586e+06	335983	186922	Applicable	27.038	0.0759226
Zhejiang	22	Coal	CHP	Back pressure	None	6445	10.4815	0.512083	0.85	4.32146	0.231509	0.159273	0.756225	3.53013e+06	478796	2.20586e+06	335983	186922	Applicable	27.038	0.0759226
Zhejiang	22	Coal	CHP	Back pressure	None	6445	5.6	0.512083	0.85	4.32146	0.171766	0.159273	0.756225	3.53013e+06	478796	2.20586e+06	335983	186922	Applicable	27.038	0.0759226
Zhejiang	22	Coal	CHP	Back pressure	None	6445	5.6	0.512083	0.85	4.32146	0.171766	0.159273	0.756225	3.53013e+06	478796	2.20586e+06	335983	186922	Applicable	27.038	0.0759226
Zhejiang	25	Coal	CHP	Back pressure	None	6369	10.4815	0.529741	0.85	4.32146	0.198102	0.159273	0.763285	3.9476e+06	547416	2.4771e+06	375717	209907	Applicable	30.725	0.0856939
Zhejiang	25	Coal	CHP	Back pressure	None	6369	5.9	0.529741	0.85	4.32146	0.198102	0.159273	0.763285	3.9476e+06	547416	2.4771e+06	375717	209907	Applicable	30.725	0.0856939
Zhejiang	25	Coal	CHP	Back pressure	None	6369	10.2	0.529741	0.85	4.32146	0.198102	0.159273	0.763285	3.9476e+06	547416	2.4771e+06	375717	209907	Applicable	30.725	0.0856939
Zhejiang	25	Coal	CHP	Back pressure	None	6369	10.4815	0.529741	0.85	4.32146	0.19815	0.159273	0.763285	3.9476e+06	547416	2.4771e+06	375717	209907	Applicable	30.725	0.0856939
Zhejiang	15	Coal	CHP	Extraction condensing	Circulating	6363	4.6	0.373556	0.85	4.32146	0.225197	0.173621	0.685663	2.57749e+06	310273	1.48486e+06	245315	308507	Applicable	18.435	0.0502616
Zhejiang	6	Coal	CHP	Extraction condensing	Circulating	6363	10.4815	0.373556	0.85	4.32146	0.199048	0.241061	0.685663	1.03099e+06	124109	593944	98125.9	123403	Applicable	7.374	0.0201047
Zhejiang	6	Coal	CHP	Extraction condensing	Circulating	6363	10.4815	0.373556	0.85	4.32146	0.199048	0.241061	0.685663	1.03099e+06	124109	593944	98125.9	123403	Applicable	7.374	0.0201047
Zhejiang	15	Coal	CHP	Extraction condensing	Circulating	6231	14.7	0.388924	0.85	4.32146	0.193193	0.209015	0.695137	2.536e+06	320996	1.45406e+06	241366	302107	Applicable	18.435	0.050136
Zhejiang	15	Coal	CHP	Extraction condensing	Circulating	6231	17.6	0.388924	0.85	4.32146	0.225197	0.173621	0.695137	2.536e+06	320996	1.45406e+06	241366	302107	Applicable	18.435	0.050136
Zhejiang	6	Coal	CHP	Back pressure	None	6231	5.7	0.388924	0.85	4.32146	0.199048	0.241061	0.695137	1.0144e+06	128398	581623	96546.5	49286.1	Applicable	7.374	0.0200544
Zhejiang	12	Coal	CHP	Extraction condensing	Circulating	5828	9.64279	0.42972	0.85	4.32146	0.153774	0.209015	0.718033	1.84364e+06	242202	1.08801e+06	175470	226054	Exceeded quota.	0	0
Zhejiang	9	Coal	CHP	Extraction condensing	Circulating	5755	14	0.292619	0.85	4.32146	0.225197	0.173621	0.625945	1.54697e+06	175274	805787	147234	167417	Exceeded quota.	0	0
Zhejiang	6	Coal	CHP	Extraction condensing	Circulating	5755	2.4	0.292619	0.85	4.32146	0.199048	0.241061	0.625945	1.03131e+06	116850	537192	98156.2	111611	Exceeded quota.	0	0
Zhejiang	6	Coal	CHP	Extraction condensing	Circulating	5755	13	0.292619	0.85	4.32146	0.199048	0.241061	0.625945	1.03131e+06	116850	537192	98156.2	111611	Exceeded quota.	0	0
Zhejiang	6	Coal	CHP	Extraction condensing	Circulating	5755	10.4815	0.292619	0.85	4.32146	0.199048	0.241061	0.625945	1.03131e+06	116850	537192	98156.2	111611	Exceeded quota.	0	0
Zhejiang	12	Coal	CHP	Back pressure	None	5673	5.7	0.520763	0.85	4.32146	0.193193	0.173621	0.759738	1.70246e+06	237721	1.05907e+06	162033	89744.9	Exceeded quota.	0	0
Zhejiang	22	Coal	CHP	Back pressure	None	5666	6.2	0.380495	0.85	4.32146	0.19815	0.159273	0.690003	3.39479e+06	423617	1.93924e+06	323102	164329	Exceeded quota.	0	0
Zhejiang	22	Coal	CHP	Back pressure	None	5666	6.2	0.380495	0.85	4.32146	0.19815	0.159273	0.690003	3.39479e+06	423617	1.93924e+06	323102	164329	Exceeded quota.	0	0
Zhejiang	12	Coal	CHP	Back pressure	None	5375	10.4815	0.321728	0.85	4.32146	0.225197	0.173621	0.649569	1.864e+06	219893	1.00344e+06	177408	85030.7	Exceeded quota.	0	0
Zhejiang	6	Coal	CHP	Back pressure	None	5375	10.4815	0.321728	0.85	4.32146	0.0526891	0.173621	0.649569	931998	109947	501721	88703.8	42515.3	Exceeded quota.	0	0
Zhejiang	6	Coal	CHP	Back pressure	None	5375	10.4815	0.321728	0.85	4.32146	0.0526891	0.173621	0.649569	931998	109947	501721	88703.8	42515.3	Exceeded quota.	0	0
Zhejiang	21	Coal	CHP	Back pressure	None	5124	10.4815	0.579717	0.85	4.32146	0.171766	0.159273	0.781527	2.61025e+06	371492	1.67402e+06	248433	141855	Exceeded quota.	0	0
Zhejiang	3	Coal	CHP	Back pressure	None	5124	10.4815	0.579717	0.85	4.32146	0.0526891	0.173621	0.781527	372893	53070.3	239146	35490.5	20265	Exceeded quota.	0	0
Zhejiang	3	Coal	CHP	Back pressure	None	5124	32.1	0.579717	0.85	4.32146	0.17563	0.173621	0.781527	372893	53070.3	239146	35490.5	20265	Exceeded quota.	0	0
Zhejiang	3	Coal	CHP	Back pressure	None	5124	32.1	0.579717	0.85	4.32146	0.17563	0.173621	0.781527	372893	53070.3	239146	35490.5	20265	Exceeded quota.	0	0
Zhejiang	12	Coal	CHP	Back pressure	None	5054	11.3145	0.553604	0.85	4.32146	0.225197	0.173621	0.772299	1.4973e+06	214403	943516	142507	79952.6	Exceeded quota.	0	0
Jiangsu	12	Coal	CHP	Extraction condensing	Circulating	4760	5.3	0.355202	0.85	4.32146	0.225197	0.173621	0.673656	1.55431e+06	180751	888630	147933	208267	Exceeded quota.	0	0
Jiangsu	15	Coal	CHP	Extraction condensing	Circulating	4713	5.2	0.325132	0.85	4.32146	0.225197	0.173621	0.65216	2.02031e+06	236178	1.09982e+06	192285	257763	Exceeded quota.	0	0
Jiangsu	15	Coal	CHP	Extraction condensing	Circulating	4713	9.2	0.325132	0.85	4.32146	0.225197	0.173621	0.65216	2.02031e+06	236178	1.09982e+06	192285	257763	Exceeded quota.	0	0
Jiangsu	15	Coal	CHP	Extraction condensing	Circulating	4711	7.7	0.27433	0.85	4.32146	0.032394	0.209015	0.609608	2.14093e+06	232516	1.09935e+06	203765	257654	Exceeded quota.	0	0
Jiangsu	15	Coal	CHP	Extraction condensing	Circulating	4711	8.788	0.27433	0.85	4.32146	0.032394	0.209015	0.609608	2.14093e+06	232516	1.09935e+06	203765	257654	Exceeded quota.	0	0
Jiangsu	6	Diesel	CHP	Extraction condensing	Circulating	4661	8.8	0.423793	0.91	4.32146	0.098712	0.0799544	0.748605	711865	99066.8	435074	51848.7	101968	Exceeded quota.	0	0
Jiangsu	25	Coal	CHP	Extraction condensing	Circulating	4630	6.5	0.365774	0.85	4.32146	0.231509	0.159273	0.680668	3.15764e+06	380080	1.80075e+06	300532	422039	Exceeded quota.	0	0
Jiangsu	25	Coal	CHP	Extraction condensing	Circulating	4630	8.1	0.365774	0.85	4.32146	0.231509	0.159273	0.680668	3.15764e+06	380080	1.80075e+06	300532	422039	Exceeded quota.	0	0
Jiangsu	15	Coal	CHP	Extraction condensing	Circulating	4584	8.788	0.265443	0.85	4.32146	0.153774	0.209015	0.601202	2.09405e+06	221792	1.06972e+06	199303	250708	Exceeded quota.	0	0
Jiangsu	15	Coal	CHP	Extraction condensing	Circulating	4584	4.8	0.265443	0.85	4.32146	0.153774	0.209015	0.601202	2.09405e+06	221792	1.06972e+06	199303	250708	Exceeded quota.	0	0
Jiangsu	12	Coal	CHP	Extraction condensing	Circulating	4526	8.6	0.399026	0.85	4.32146	0.153774	0.209015	0.701099	1.44099e+06	178341	844945	137148	198028	Exceeded quota.	0	0
Jiangsu	15	Municipal solid waste	CHP	Extraction condensing	Circulating	6543	16.6219	0.28648	0.725	4.32146	0.0662145	0.191342	0.563041	3.23821e+06	324350	1.52687e+06	127103	739633	Not applicable	0	0
Jiangsu	15	Municipal solid waste	CHP	Extraction condensing	Circulating	6543	16.6219	0.28648	0.725	4.32146	0.0662145	0.191342	0.563041	3.23821e+06	324350	1.52687e+06	127103	739633	Not applicable	0	0
Jiangsu	15	Municipal solid waste	CHP	Extraction condensing	Circulating	6595	17.2	0.304963	0.725	4.32146	0.0662145	0.191342	0.575933	3.22164e+06	335118	1.539e+06	126453	745511	Not applicable	0	0
Jiangsu	15	Municipal solid waste	CHP	Extraction condensing	Circulating	6595	17.2	0.304963	0.725	4.32146	0.0662145	0.191342	0.575933	3.22164e+06	335118	1.539e+06	126453	745511	Not applicable	0	0
Jiangsu	15	Municipal solid waste	CHP	Extraction condensing	Circulating	3868	16.6219	0.522979	0.725	4.32146	0.0662145	0.191342	0.675933	1.62603e+06	199264	902631	63823.3	437246	Not applicable	0	0
Jiangsu	15	Municipal solid waste	CHP	Extraction condensing	Circulating	3868	16.6219	0.522979	0.725	4.32146	0.0662145	0.191342	0.675933	1.62603e+06	199264	902631	63823.3	437246	Not applicable	0	0
Zhejiang	15	Municipal solid waste	CHP	Back pressure	None	3119	10.608	0.667935	0.725	4.32146	0.0662145	0.191342	0.713544	1.24549e+06	161352	727846	48887	61676.9	Not applicable	0	0
Zhejiang	15	Municipal solid waste	CHP	Extraction condensing	Circulating	6879	10.608	0.390159	0.725	4.32146	0.0662145	0.191342	0.624314	3.12246e+06	354379	1.60527e+06	122560	734915	Not applicable	0	0
Zhejiang	15	Municipal solid waste	CHP	Extraction condensing	Circulating	6879	10.608	0.390159	0.725	4.32146	0.0662145	0.191342	0.624314	3.12246e+06	354379	1.60527e+06	122560	734915	Not applicable	0	0
Zhejiang	15	Municipal solid waste	CHP	Extraction condensing	Circulating	7315	10.608	0.155767	0.725	4.32146	0.0662145	0.191342	0.429826	4.44409e+06	325488	1.70702e+06	174436	781495	Not applicable	0	0
Zhejiang	15	Municipal solid waste	CHP	Extraction condensing	Circulating	5033	4.2	0.369069	0.725	4.47108	0.0662145	0.191342	0.616354	2.36388e+06	253844	1.21516e+06	92784.9	539691	Not applicable	0	0
Zhejiang	15	Municipal solid waste	CHP	Extraction condensing	Circulating	5658.03	10.608	0.34355	0.725	4.32146	0.0662145	0.191342	0.599843	2.5865e+06	262927	1.32035e+06	101523	604473	Not applicable	0	0
Zhejiang	15	Municipal solid waste	CHP	Extraction condensing	Circulating	5658.03	10.608	0.34355	0.725	4.32146	0.0662145	0.191342	0.599843	2.5865e+06	262927	1.32035e+06	101523	604473	Not applicable	0	0
Zhejiang	15	Municipal solid waste	CHP	Extraction condensing	Circulating	8129	10.608	0.487698	0.725	4.32146	0.0662145	0.191342	0.664262	3.47699e+06	419651	1.89697e+06	136476	1.67811e+06	Not applicable	0	0
Zhejiang	15	Municipal solid waste	CHP	Extraction condensing	Circulating	7791	10.608	0.351143	0.725	4.32146	0.0662145	0.191342	0.604129	3.57885e+06	376118	1.8181e+06	140474	832348	Not applicable	0	0
Jiangsu	15	Natural gas	CHP	Extraction condensing	Circulating	7214	8.08333	0.352149	0.92	4.32146	0.00181612	0.0426416	0.70605	2.85088e+06	359560	1.68345e+06	158499	425928	Not applicable	0	0
Zhejiang	15	Natural gas	CHP	Extraction condensing	Circulating	3646		0.385266	0.92	4.32146	0.00181612	0.0426416	0.729682	1.41336e+06	188221	850826	78577.8	192635	Not applicable	0	0
Zhejiang	15	Sludge	CHP	Back pressure	None	2275		0.414	0.725	4.32146	0.0662145	0.191342	0.635315	1.01862e+06	118550	530891	33652.3	44987.2	Not applicable	0	0
Zhejiang	15	Sludge	CHP	Extraction condensing	Circulating	4846	4.4	0.368	0.725	4.32146	0.0662145	0.191342	0.613211	2.2517e+06	254619	1.13086e+06	74389.9	517720	Not applicable	0	0
Zhejiang	15	Sludge	CHP	Extraction condensing	Circulating	3230	7.7	0.520763	0.725	4.32146	0.0662145	0.191342	0.675235	1.3498e+06	161513	753748	44593.7	345076	Not applicable	0	0
Zhejiang	15	Waste heat	CHP	Extraction condensing	Circulating	5102	8.24091	0.342418	0.8	4.32146			0.639427	2.26066e+06	264488	1.1906e+06		793792	Not applicable	0	0
Anhui	14.6	Solar	Electricity	No turbine	None	163												0	Not applicable	0	0
Zhejiang	13.8	Solar	Electricity	No turbine	None	445												0	Not applicable	0	0
Anhui	13.065	Sludge	Heat	No turbine	None	4414.35			0.725		0.0662145	0.191342	0.725	286378	0	207624	9461.15	17648.1	Not applicable	0	0
Zhejiang	13	Waste heat	CHP	Extraction condensing	Circulating	4118.25	11.5917	0.342418	0.8	4.32146			0.639427	1.53873e+06	170393	832891		555304	Not applicable	0	0
Anhui	3	Coal	CHP	Extraction condensing	Circulating	4118.05	5.9	0.36822	0.85	4.32146	0.199048	0.241061	0.682252	336283	40566.5	192196	32006	46851.4	Applicable	3.687	0.00652498
Anhui	6	Coal	CHP	Extraction condensing	Circulating	4066	15.5	0.36822	0.85	4.32146	0.199048	0.241061	0.682252	664065	80107.5	379534	63203	92518.6	Applicable	7.374	0.012885
Anhui	12	Biomass	CHP	Extraction condensing	Circulating	6065	13.2	0.290104	0.725	4.32146	0.11616	0.0696959	0.565651	2.36908e+06	234214	1.13226e+06	26604	360433	Not applicable	0	0
Anhui	12	Biomass	CHP	Extraction condensing	Circulating	6065	9.3	0.290104	0.725	4.32146	0.11616	0.0696959	0.565651	2.36908e+06	234214	1.13226e+06	26604	360433	Not applicable	0	0
Anhui	12	Biomass	CHP	Extraction condensing	Circulating	4249	9.3	0.257113	0.725	4.32146	0.11616	0.0696959	0.540251	1.72093e+06	161163	793233	19325.5	252511	Not applicable	0	0
Anhui	12	Biomass	CHP	Extraction condensing	Circulating	4249	11.46	0.257113	0.725	4.32146	0.11616	0.0696959	0.540251	1.72093e+06	161163	793233	19325.5	252511	Not applicable	0	0
Anhui	12	Biomass	CHP	Extraction condensing	Circulating	5702.41	11.46	0.290104	0.725	4.32146	0.11616	0.0696959	0.565651	2.22745e+06	220212	1.06457e+06	25013.5	338885	Not applicable	0	0
Anhui	12	Biomass	CHP	Extraction condensing	Circulating	5702.41	7.56589	0.290104	0.725	4.32146	0.11616	0.0696959	0.565651	2.22745e+06	220212	1.06457e+06	25013.5	338885	Not applicable	0	0
Anhui	12	Biomass	CHP	Extraction condensing	Circulating	5702.41	5.3	0.290104	0.725	4.32146	0.11616	0.0696959	0.565651	2.22745e+06	220212	1.06457e+06	25013.5	338885	Not applicable	0	0
Anhui	12	Biomass	CHP	Extraction condensing	Circulating	5924	5.1	0.290104	0.725	4.32146	0.11616	0.0696959	0.565651	2.314e+06	228769	1.10593e+06	25985.5	352054	Not applicable	0	0
Anhui	12	Biomass	CHP	Extraction condensing	Circulating	5924	7.56589	0.290104	0.725	4.32146	0.11616	0.0696959	0.565651	2.314e+06	228769	1.10593e+06	25985.5	352054	Not applicable	0	0
Jiangsu	12	Biomass	CHP	Back pressure	None	1197	11.5	0.698295	0.725	4.32146	0.11616	0.0696959	0.719827	378650	49176.6	223464	4252.12	24880.3	Not applicable	0	0
Jiangsu	12	Biomass	CHP	Back pressure	None	1197	7.56589	0.698295	0.725	4.32146	0.11616	0.0696959	0.719827	378650	49176.6	223464	4252.12	24880.3	Not applicable	0	0
Jiangsu	12	Biomass	CHP	Extraction condensing	Circulating	7608	27.4	0.234095	0.725	4.32146	0.11616	0.0696959	0.52006	3.23949e+06	299743	1.42031e+06	36378.4	438780	Not applicable	0	0
Zhejiang	12	Biomass	CHP	Back pressure	None	5033	7.6	0.369069	0.725	4.47108	0.11616	0.0696959	0.616354	1.8911e+06	203076	972128	21236.5	81214.5	Not applicable	0	0
Zhejiang	12	Biomass	CHP	Extraction condensing	Circulating	4714	7.6	0.455185	0.725	4.32146	0.11616	0.0696959	0.652336	1.64334e+06	195499	880042	18454.2	248464	Not applicable	0	0
Anhui	6	Coal	CHP	Extraction condensing	Circulating	4066	5.5	0.36822	0.85	4.32146	0.199048	0.241061	0.682252	664065	80107.5	379534	63203	92518.6	Applicable	7.374	0.012885
Anhui	9	Coal	CHP	Extraction condensing	Circulating	3006	2	0.36822	0.85	4.32146	0.153774	0.209015	0.682252	736416	88835.4	420886	70089.1	102599	Applicable	11.061	0.0142889
Anhui	9	Coal	CHP	Extraction condensing	Circulating	3006	7.2	0.36822	0.85	4.32146	0.153774	0.209015	0.682252	736416	88835.4	420886	70089.1	102599	Applicable	11.061	0.0142889
Anhui	6	Coal	CHP	Extraction condensing	Circulating	2523	6.1	0.36822	0.85	4.32146	0.153579	0.241061	0.682252	412060	49707.6	235506	39218.2	57408.8	Applicable	7.374	0.0079953
Anhui	12.5	Coal	CHP	Extraction condensing	Circulating	2420	10.4815	0.36822	0.85	5.57889	0.153774	0.209015	0.708995	984511	99329.9	607541	93701.7	126358	Applicable	15.3625	0.0198515
Anhui	12.5	Coal	CHP	Extraction condensing	Circulating	2420	9.6	0.36822	0.85	5.57889	0.153774	0.209015	0.708995	984511	99329.9	607541	93701.7	126358	Applicable	15.3625	0.0198515
Anhui	15	Coal	CHP	Extraction condensing	Circulating	1768	2.2	0.36822	0.85	4.32146	0.225197	0.173621	0.682252	721880	87081.9	412578	68705.6	100574	Applicable	18.435	0.0140068
Anhui	15	Coal	CHP	Extraction condensing	Circulating	1768	5.1	0.36822	0.85	4.32146	0.225197	0.173621	0.682252	721880	87081.9	412578	68705.6	100574	Applicable	18.435	0.0140068
Anhui	12	Coal	CHP	Back pressure	None	1599	2.9	0.493852	0.85	4.32146	0.193193	0.173621	0.748556	480482	63850.5	298512	45730.3	36042.1	Applicable	14.748	0.0102289
Anhui	12	Coal	CHP	Extraction condensing	Circulating	1599	11.1	0.36822	0.85	4.32146	0.225197	0.173621	0.682252	522302	63006.3	298512	49710.5	72767.9	Applicable	14.748	0.0101344
Anhui	6	Coal	CHP	Back pressure	None	1599	7.7	0.493852	0.85	4.32146	0.0526891	0.173621	0.748556	240241	31925.3	149256	22865.2	18021	Applicable	7.374	0.00511447
Anhui	6	Coal	CHP	Back pressure	None	1369	7.56589	0.493852	0.85	4.32146	0.17563	0.173621	0.748556	205685	27333.1	127787	19576.2	15428.9	Applicable	7.374	0.00437881
Jiangsu	12	Coal	CHP	Extraction condensing	Circulating	4526	8.788	0.399026	0.85	4.32146	0.153774	0.209015	0.701099	1.44099e+06	178341	844945	137148	198028	Exceeded quota.	0	0
Jiangsu	12	Coal	CHP	Back pressure	None	4414.35	5.1	0.493852	0.85	4.32146	0.153774	0.209015	0.748556	1.32646e+06	176272	824101	126247	91754.5	Exceeded quota.	0	0
Jiangsu	6	Coal	CHP	Back pressure	None	4414.35	8.788	0.493852	0.85	4.32146	0.153579	0.241061	0.748556	663231	88135.8	412050	63123.7	45877.3	Exceeded quota.	0	0
Jiangsu	9	Coal	CHP	Extraction condensing	Circulating	4414	10.4815	0.36822	0.85	4.32146	0.153774	0.209015	0.682252	1.08135e+06	130446	618027	102919	144846	Exceeded quota.	0	0
Jiangsu	12	Coal	CHP	Extraction condensing	Circulating	4404	8.6	0.46553	0.85	4.32146	0.225197	0.173621	0.735805	1.27745e+06	144402	822169	121582	192691	Exceeded quota.	0	0
Jiangsu	15	Coal	CHP	Extraction condensing	Circulating	4354	4.8	0.284491	0.85	4.32146	0.193193	0.209015	0.618837	1.95237e+06	215366	1.01604e+06	185819	238129	Exceeded quota.	0	0
Jiangsu	12	Coal	CHP	Back pressure	None	4354	8.788	0.284491	0.85	4.32146	0.193193	0.209015	0.618837	1.5619e+06	172293	812835	148655	90500.2	Exceeded quota.	0	0
Jiangsu	15	Coal	CHP	Extraction condensing	Circulating	4341	7.7	0.264871	0.85	4.32146	0.032394	0.209015	0.60065	2.00333e+06	214958	1.01301e+06	190669	237418	Exceeded quota.	0	0
Jiangsu	15	Coal	CHP	Extraction condensing	Circulating	4341	8.788	0.264871	0.85	4.32146	0.225197	0.173621	0.60065	2.00333e+06	214958	1.01301e+06	190669	237418	Exceeded quota.	0	0
Jiangsu	18	Coal	CHP	Extraction condensing	Circulating	4311	4.8	0.312723	0.85	4.32146	0.153774	0.209015	0.642549	2.25726e+06	261754	1.20721e+06	214837	282932	Exceeded quota.	0	0
Jiangsu	15	Coal	CHP	Extraction condensing	Circulating	4311	8.788	0.312723	0.85	6.5653	0.032394	0.209015	0.692691	2.49559e+06	218128	1.52836e+06	237520	275267	Exceeded quota.	0	0
Jiangsu	15	Coal	CHP	Extraction condensing	Circulating	4311	8.788	0.312723	0.85	4.32146	0.153774	0.209015	0.642549	1.88105e+06	218128	1.00601e+06	179031	235777	Exceeded quota.	0	0
Jiangsu	15	Coal	CHP	Extraction condensing	Circulating	4311	8.788	0.312723	0.85	4.32146	0.153774	0.209015	0.642549	1.88105e+06	218128	1.00601e+06	179031	235777	Exceeded quota.	0	0
Jiangsu	15	Coal	CHP	Extraction condensing	Circulating	4311	8.788	0.312723	0.85	4.32146	0.153774	0.209015	0.642549	1.88105e+06	218128	1.00601e+06	179031	235777	Exceeded quota.	0	0
Jiangsu	15	Coal	CHP	Extraction condensing	Circulating	4235	3.4	0.310354	0.85	4.32146	0.193193	0.209015	0.640661	1.85975e+06	216341	988274	177004	231620	Exceeded quota.	0	0
Jiangsu	15	Coal	CHP	Extraction condensing	Circulating	4235	6.1	0.310354	0.85	4.32146	0.193193	0.209015	0.640661	1.85975e+06	216341	988274	177004	231620	Exceeded quota.	0	0
Jiangsu	15	Coal	CHP	Back pressure	None	4134	8.788	0.348159	0.85	4.32146	0.225197	0.173621	0.668834	1.73382e+06	208502	964705	165018	107409	Exceeded quota.	0	0
Jiangsu	15	Coal	CHP	Back pressure	None	4134	8.788	0.348159	0.85	4.32146	0.225197	0.173621	0.668834	1.73382e+06	208502	964705	165018	107409	Exceeded quota.	0	0
Jiangsu	15	Coal	CHP	Extraction condensing	Circulating	4134	12.7	0.348159	0.85	4.32146	0.193193	0.209015	0.668834	1.73382e+06	208502	964705	165018	226096	Exceeded quota.	0	0
Jiangsu	25	Coal	CHP	Extraction condensing	Circulating	4118.05	8.788	0.36822	0.85	4.32146	0.171766	0.159273	0.682252	2.80236e+06	338054	1.60164e+06	266717	375373	Exceeded quota.	0	0
Jiangsu	25	Coal	CHP	Extraction condensing	Circulating	4118.05	8.788	0.36822	0.85	4.32146	0.231509	0.159273	0.682252	2.80236e+06	338054	1.60164e+06	266717	375373	Exceeded quota.	0	0
Jiangsu	15	Coal	CHP	Extraction condensing	Circulating	4118.05	8.788	0.36822	0.85	4.32146	0.225197	0.173621	0.682252	1.68141e+06	202832	960982	160030	225224	Exceeded quota.	0	0
Jiangsu	12	Coal	CHP	Extraction condensing	Circulating	4118.05	8.788	0.36822	0.85	4.32146	0.153774	0.209015	0.682252	1.34513e+06	162266	768786	128024	180179	Exceeded quota.	0	0
Jiangsu	12	Coal	CHP	Extraction condensing	Circulating	4118.05	8.788	0.36822	0.85	4.32146	0.153774	0.209015	0.682252	1.34513e+06	162266	768786	128024	180179	Exceeded quota.	0	0
Jiangsu	6	Coal	CHP	Extraction condensing	Circulating	4118.05	1.5	0.36822	0.85	4.32146	0.153579	0.241061	0.682252	672565	81132.9	384393	64012	90089.6	Exceeded quota.	0	0
Jiangsu	6	Coal	CHP	Extraction condensing	Circulating	4118.05	8.788	0.36822	0.85	4.32146	0.199048	0.241061	0.682252	672565	81132.9	384393	64012	90089.6	Exceeded quota.	0	0
Jiangsu	15	Coal	CHP	Extraction condensing	Circulating	3949	8.788	0.272506	0.85	4.32146	0.193193	0.209015	0.607908	1.82913e+06	203010	921533	174089	215978	Exceeded quota.	0	0
Jiangsu	15	Coal	CHP	Extraction condensing	Circulating	3949	8.788	0.272506	0.85	4.32146	0.193193	0.209015	0.607908	1.82913e+06	203010	921533	174089	215978	Exceeded quota.	0	0
Jiangsu	6	Coal	CHP	Extraction condensing	Circulating	3908	8.788	0.36822	0.85	4.32146	0.153579	0.241061	0.682252	627229	72932.7	364786	59697.1	85494.4	Exceeded quota.	0	0
Jiangsu	6	Coal	CHP	Back pressure	None	3802	10	0.399026	0.85	4.32146	0.0526891	0.173621	0.701099	607482	75799.7	354892	57817.6	39513.3	Exceeded quota.	0	0
Jiangsu	15	Coal	CHP	Extraction condensing	Circulating	3743	2.9	0.306484	0.85	4.32146	0.186949	0.209494	0.637538	1.65543e+06	192420	873461	157557	204712	Exceeded quota.	0	0
Jiangsu	15	Coal	CHP	Extraction condensing	Circulating	3743	9.6	0.306484	0.85	4.32146	0.186949	0.209494	0.637538	1.65543e+06	192420	873461	157557	204712	Exceeded quota.	0	0
Jiangsu	6	Coal	CHP	Back pressure	None	3743	8.788	0.54141	0.85	4.32146	0.0526891	0.173621	0.767765	549171	74785.1	349385	52267.9	38900.1	Exceeded quota.	0	0
Jiangsu	6	Coal	CHP	Back pressure	None	3743	8.788	0.54141	0.85	4.32146	0.0526891	0.173621	0.767765	549171	74785.1	349385	52267.9	38900.1	Exceeded quota.	0	0
Jiangsu	6	Coal	CHP	Back pressure	None	3743	3.8	0.54141	0.85	4.32146	0.17563	0.173621	0.767765	549171	74785.1	349385	52267.9	38900.1	Exceeded quota.	0	0
Jiangsu	15	Coal	CHP	Extraction condensing	Circulating	3716	7.8	0.315938	0.85	4.32146	0.153774	0.209015	0.645084	1.60642e+06	185213	867161	152893	203235	Exceeded quota.	0	0
Jiangsu	15	Coal	CHP	Extraction condensing	Circulating	3716	8.788	0.315938	0.85	4.32146	0.153774	0.209015	0.645084	1.60642e+06	185213	867161	152893	203235	Exceeded quota.	0	0
Jiangsu	30	Coal gangue	CHP	Extraction condensing	Circulating	3546	10.608	0.276802	0.85	4.32146	0.339614	0.113603	0.61189	3.22266e+06	353096	1.65498e+06	304980	387875	Exceeded quota.	0	0
Jiangsu	15	Coal gangue	CHP	Extraction condensing	Circulating	3546	4.4	0.276802	0.85	4.32146	0.339614	0.113603	0.61189	1.61133e+06	176548	827490	152490	193938	Exceeded quota.	0	0
Shanghai	12	Coal	CHP	Back pressure	None	1949	10.4815	0.493852	0.85	4.32146	0.153774	0.209015	0.748556	585653	77826.6	363853	55740.1	21954.5	Applicable	14.748	0.0124679
Shanghai	12	Coal	CHP	Extraction condensing	Circulating	4679	10.4815	0.384063	0.85	4.32146	0.153774	0.209015	0.692194	1.51712e+06	187984	873508	144393	160174	Applicable	14.748	0.029866
Shanghai	12	Coal	CHP	Extraction condensing	Circulating	4679	10.4815	0.384063	0.85	4.32146	0.153774	0.209015	0.692194	1.51712e+06	187984	873508	144393	160174	Applicable	14.748	0.029866
Shanghai	12	Coal	CHP	Extraction condensing	Circulating	3343	10.4815	0.39391	0.85	4.32146	0.153774	0.209015	0.698105	1.08289e+06	137341	624094	103065	114439	Applicable	14.748	0.0214998
Shanghai	12	Coal	CHP	Extraction condensing	Circulating	3343	10.4815	0.39391	0.85	4.32146	0.153774	0.209015	0.698105	1.08289e+06	137341	624094	103065	114439	Applicable	14.748	0.0214998
Shanghai	12	Coal	CHP	Extraction condensing	Circulating	3343	10.4815	0.39391	0.85	4.32146	0.153774	0.209015	0.698105	1.08289e+06	137341	624094	103065	114439	Applicable	14.748	0.0214998
Zhejiang	12	Coal	CHP	Back pressure	None	5054	11.3145	0.553604	0.85	4.32146	0.225197	0.173621	0.772299	1.4973e+06	214403	943516	142507	79952.6	Exceeded quota.	0	0
Zhejiang	15	Coal	CHP	Extraction condensing	Circulating	5023	4.6	0.408306	0.85	6.1061	0.225197	0.173621	0.737699	2.57628e+06	256324	1.65623e+06	245200	267257	Exceeded quota.	0	0
Zhejiang	12	Coal	CHP	Back pressure	None	5023	2.5	0.408306	0.85	6.1061	0.225197	0.173621	0.737699	2.06102e+06	205059	1.32498e+06	196160	98437.7	Exceeded quota.	0	0
Zhejiang	12	Coal	CHP	Back pressure	None	5023	2.5	0.408306	0.85	6.1061	0.225197	0.173621	0.737699	2.06102e+06	205059	1.32498e+06	196160	98437.7	Exceeded quota.	0	0
Zhejiang	6	Coal	CHP	Back pressure	None	5023	10.4815	0.408306	0.85	6.1061	0.153579	0.173621	0.737699	1.03051e+06	102529	662492	98080	49218.9	Exceeded quota.	0	0
Zhejiang	12	Coal	CHP	Extraction condensing	Circulating	5015	22.8	0.385266	0.85	4.32146	0.225197	0.173621	0.692928	1.62948e+06	203432	936235	155088	194520	Exceeded quota.	0	0
Zhejiang	6	Coal	CHP	Back pressure	None	5015	10.4815	0.385266	0.85	4.32146	0.17563	0.173621	0.692928	814742	101716	468117	77543.8	39667.8	Exceeded quota.	0	0
Zhejiang	6	Coal	CHP	Back pressure	None	5015	6.2	0.385266	0.85	4.32146	0.17563	0.173621	0.692928	814742	101716	468117	77543.8	39667.8	Exceeded quota.	0	0
Zhejiang	12	Coal	CHP	Extraction condensing	Circulating	4983	9.64279	0.397735	0.85	3.66199	0.153774	0.209015	0.683329	1.43671e+06	202565	788300	136740	186323	Exceeded quota.	0	0
Zhejiang	12	Coal	CHP	Extraction condensing	Circulating	4983	9.64279	0.397735	0.85	3.66199	0.153774	0.209015	0.683329	1.43671e+06	202565	788300	136740	186323	Exceeded quota.	0	0
Zhejiang	6	Coal	CHP	Back pressure	None	4983	1.4	0.397735	0.85	3.66199	0.153579	0.241061	0.683329	718354	101282	394150	68370	35936.6	Exceeded quota.	0	0
Zhejiang	25	Coal	CHP	Extraction condensing	Circulating	4946	11.1	0.44529	0.85	4.32146	0.198102	0.159273	0.726003	3.19481e+06	414870	1.92365e+06	304069	1.18238e+06	Exceeded quota.	0	0
Zhejiang	25	Coal	CHP	Extraction condensing	Circulating	4924	9	0.546222	0.85	0.537573	0.171766	0.159273	0.624219	1.064e+06	428093	238231	101268	315730	Exceeded quota.	0	0
Zhejiang	12	Coal	CHP	Back pressure	None	4924	10.4815	0.546222	0.85	0.537573	0.153774	0.209015	0.624219	510722	205484	114351	48608.5	38456.1	Exceeded quota.	0	0
Zhejiang	12	Coal	CHP	Extraction condensing	Circulating	4924	9.64279	0.546222	0.85	0.537573	0.153774	0.209015	0.624219	510722	205484	114351	48608.5	151551	Exceeded quota.	0	0
Zhejiang	6	Coal	CHP	Back pressure	None	4924	17.3	0.546222	0.85	0.537573	0.153579	0.241061	0.624219	255361	102742	57175.4	24304.2	19228.1	Exceeded quota.	0	0
Zhejiang	3	Coal	CHP	Extraction condensing	Circulating	4924	10.4815	0.546222	0.85	0.537573	0.153579	0.241061	0.624219	127681	51371.1	28587.7	12152.1	37887.6	Exceeded quota.	0	0
Zhejiang	3	Coal	CHP	Extraction condensing	Circulating	4924	10.4815	0.546222	0.85	0.537573	0.153579	0.241061	0.624219	127681	51371.1	28587.7	12152.1	37887.6	Exceeded quota.	0	0
Zhejiang	12	Coal	CHP	Extraction condensing	Circulating	4869	5.4	0.30802	0.85	4.32146	0.225197	0.173621	0.638784	1.69832e+06	193724	908979	161639	188857	Exceeded quota.	0	0
Zhejiang	6	Coal	CHP	Back pressure	None	4869	5.9	0.30802	0.85	4.32146	0.17563	0.173621	0.638784	849160	96861.9	454489	80819.5	38513	Exceeded quota.	0	0
Zhejiang	30	Coal	CHP	Back pressure	None	4766	7.8	0.529741	0.85	4.32146	0.231509	0.159273	0.763285	3.54096e+06	489506	2.22437e+06	337014	188491	Exceeded quota.	0	0
Zhejiang	30	Coal	CHP	Extraction condensing	Circulating	4766	10.608	0.529741	0.85	4.32146	0.19815	0.159273	0.763285	3.54096e+06	489506	2.22437e+06	337014	852490	Exceeded quota.	0	0
Zhejiang	12	Coal	CHP	Back pressure	None	4766	9.9	0.529741	0.85	4.32146	0.225197	0.173621	0.763285	1.41638e+06	195803	889750	134806	75396.5	Exceeded quota.	0	0
Zhejiang	12	Coal	CHP	Back pressure	None	4644	9.9	0.386478	0.85	4.32146	0.225197	0.173621	0.693662	1.51208e+06	190189	866974	143913	73466.5	Exceeded quota.	0	0
Zhejiang	12	Coal	CHP	Extraction condensing	Circulating	4644	15	0.386478	0.85	4.32146	0.225197	0.173621	0.693662	1.51208e+06	190189	866974	143913	180130	Exceeded quota.	0	0
Zhejiang	6	Coal	CHP	Back pressure	None	4644	10.4815	0.386478	0.85	4.32146	0.17563	0.173621	0.693662	756038	95094.3	433487	71956.6	36733.2	Exceeded quota.	0	0
Zhejiang	12	Coal	CHP	Back pressure	None	4622	10.1	0.401634	0.85	4.32146	0.225197	0.173621	0.702605	1.47699e+06	185494	862867	140573	73118.5	Exceeded quota.	0	0
Zhejiang	12	Coal	CHP	Back pressure	None	4622	13.1	0.401634	0.85	4.32146	0.225197	0.173621	0.702605	1.47699e+06	185494	862867	140573	73118.5	Exceeded quota.	0	0
Zhejiang	12	Coal	CHP	Extraction condensing	Circulating	4622	4.6	0.401634	0.85	4.32146	0.193193	0.173621	0.702605	1.47699e+06	185494	862867	140573	179277	Exceeded quota.	0	0
Zhejiang	12	Coal	CHP	Extraction condensing	Circulating	4622	4.9	0.401634	0.85	4.32146	0.193193	0.173621	0.702605	1.47699e+06	185494	862867	140573	179277	Exceeded quota.	0	0
Zhejiang	15	Coal	CHP	Extraction condensing	Circulating	4573	7.5	0.442086	0.85	4.32146	0.193193	0.209015	0.724395	1.79785e+06	239781	1.06715e+06	171112	221720	Exceeded quota.	0	0
Zhejiang	15	Coal	CHP	Extraction condensing	Circulating	4573	11.3145	0.442086	0.85	4.32146	0.193193	0.209015	0.724395	1.79785e+06	239781	1.06715e+06	171112	221720	Exceeded quota.	0	0
Zhejiang	6	Coal	CHP	Back pressure	None	4573	15.5	0.442086	0.85	4.32146	0.199048	0.241061	0.724395	719141	95912.3	426860	68445	36171.6	Exceeded quota.	0	0
Zhejiang	25	Coal	CHP	Back pressure	None	4503	10.4815	0.516387	0.85	4.32146	0.231509	0.159273	0.757977	2.81777e+06	391086	1.75136e+06	268184	148408	Exceeded quota.	0	0
Zhejiang	12	Coal	CHP	Back pressure	None	4503	9.9	0.516387	0.85	4.32146	0.225197	0.173621	0.757977	1.35253e+06	187721	840651	128728	71235.9	Exceeded quota.	0	0
Zhejiang	15	Coal	CHP	Back pressure	None	4431	10.4815	0.405611	0.85	4.88744	0.153774	0.209015	0.716639	1.9433e+06	230182	1.16944e+06	184956	94256.9	Exceeded quota.	0	0
Zhejiang	15	Coal	CHP	Extraction condensing	Circulating	4431	7.5	0.405611	0.85	4.88744	0.153774	0.209015	0.716639	1.9433e+06	230182	1.16944e+06	184956	221471	Exceeded quota.	0	0
Zhejiang	12	Coal	CHP	Extraction condensing	Circulating	4431	9.64279	0.405611	0.85	4.88744	0.153774	0.209015	0.716639	1.55464e+06	184145	935549	147964	177177	Exceeded quota.	0	0
Zhejiang	7.5	Coal	CHP	Back pressure	None	4431	19.3	0.405611	0.85	4.88744	0.153579	0.241061	0.716639	971651	115091	584718	92477.8	47128.5	Exceeded quota.	0	0
Zhejiang	7.5	Coal	CHP	Back pressure	None	4431	4.2	0.405611	0.85	4.88744	0.153579	0.241061	0.716639	971651	115091	584718	92477.8	47128.5	Exceeded quota.	0	0
Zhejiang	15	Coal	CHP	Back pressure	None	4416	10.4815	0.367964	0.85	4.32146	0.193193	0.209015	0.682087	1.81636e+06	222248	1.03051e+06	172874	87324.5	Exceeded quota.	0	0
Zhejiang	15	Coal	CHP	Back pressure	None	4416	10.4815	0.367964	0.85	4.32146	0.193193	0.209015	0.682087	1.81636e+06	222248	1.03051e+06	172874	87324.5	Exceeded quota.	0	0
Zhejiang	8	Coal	CHP	Back pressure	None	4416	16.3	0.367964	0.85	4.32146	0.17563	0.173621	0.682087	968726	118533	549606	92199.4	46573.1	Exceeded quota.	0	0
Zhejiang	6	Coal	CHP	Back pressure	None	4414.35	10.4815	0.493852	0.85	4.32146	0.187339	0.208059	0.748556	663231	88135.8	412050	63123.7	34916.7	Exceeded quota.	0	0
Zhejiang	15	Coal	CHP	Back pressure	None	4414.35	16.3	0.493852	0.85	4.32146	0.153774	0.209015	0.748556	1.65808e+06	220340	1.03013e+06	157809	87291.8	Exceeded quota.	0	0
Anhui	3	Coal	CHP	Extraction condensing	Circulating	1369	3.3	0.36822	0.85	4.32146	0.17563	0.173621	0.682252	111793	13485.9	63893.6	10640	15575.2	Applicable	3.687	0.00216916
Anhui	12	Municipal solid waste	Electricity	Pure condensing	Circulating	1507	20.8	0.356	0.725		0.0662145	0.191342	0.356	172814	61521.8	0	6783.14	115014	Not applicable	0	0
Anhui	12	Municipal solid waste	Electricity	Pure condensing	Circulating	1507	16.6219	0.356	0.725		0.0662145	0.191342	0.356	172814	61521.8	0	6783.14	115014	Not applicable	0	0
Jiangsu	12	Municipal solid waste	CHP	Back pressure	None	3868	20.2	0.522979	0.725	4.32146	0.0662145	0.191342	0.675933	1.30082e+06	159411	722105	51058.6	80398.4	Not applicable	0	0
Jiangsu	12	Municipal solid waste	CHP	Extraction condensing	Circulating	6185	20.2	0.231015	0.725	4.32146	0.0662145	0.191342	0.517181	2.56071e+06	223640	1.15466e+06	100511	559331	Not applicable	0	0
Jiangsu	12	Municipal solid waste	CHP	Extraction condensing	Circulating	4893	16.6219	0.301966	0.725	2.37714	0.0662145	0.191342	0.51243	1.30697e+06	185378	502475	51300.2	411421	Not applicable	0	0
Jiangsu	12	Municipal solid waste	CHP	Extraction condensing	Circulating	4893	6.9	0.301966	0.725	2.37714	0.0662145	0.191342	0.51243	1.30697e+06	185378	502475	51300.2	411421	Not applicable	0	0
Jiangsu	12	Municipal solid waste	CHP	Extraction condensing	Circulating	9223	16.9	0.34355	0.725	4.32146	0.0662145	0.191342	0.599843	3.37294e+06	342873	1.72181e+06	132392	834068	Not applicable	0	0
Jiangsu	12	Municipal solid waste	CHP	Extraction condensing	Circulating	4740	16.9	0.34355	0.725	4.32146	0.0662145	0.191342	0.599843	1.73347e+06	176213	884896	68040.5	428655	Not applicable	0	0
Shanghai	12	Municipal solid waste	CHP	Back pressure	None	3343	10.608	0.39391	0.725	4.32146	0.0662145	0.191342	0.626107	1.20948e+06	137341	624094	47473.5	37657.2	Not applicable	0	0
Shanghai	12	Municipal solid waste	CHP	Back pressure	None	3343	10.608	0.39391	0.725	4.32146	0.0662145	0.191342	0.626107	1.20948e+06	137341	624094	47473.5	37657.2	Not applicable	0	0
Zhejiang	12	Municipal solid waste	CHP	Back pressure	None	6879	10.608	0.390159	0.725	4.32146	0.0662145	0.191342	0.624314	2.49797e+06	283503	1.28422e+06	98048.1	108823	Not applicable	0	0
Zhejiang	12	Municipal solid waste	CHP	Back pressure	None	6232	14.3	0.225505	0.725	4.32146	0.0662145	0.191342	0.511918	2.5264e+06	207840	1.16343e+06	99164	98588.1	Not applicable	0	0
Zhejiang	12	Municipal solid waste	CHP	Back pressure	None	6232	10.608	0.225505	0.725	4.32146	0.0662145	0.191342	0.511918	2.5264e+06	207840	1.16343e+06	99164	98588.1	Not applicable	0	0
Zhejiang	12	Municipal solid waste	CHP	Back pressure	None	7043	10.608	0.529741	0.725	4.32146	0.0662145	0.191342	0.678036	2.32646e+06	271702	1.31484e+06	91316.2	111418	Not applicable	0	0
Zhejiang	12	Municipal solid waste	CHP	Extraction condensing	Circulating	5257	10.608	0.679006	0.725	4.32146	0.0662145	0.191342	0.715887	1.63797e+06	193037	981413	64292	449303	Not applicable	0	0
Zhejiang	12	Municipal solid waste	CHP	Extraction condensing	Circulating	5257	7.8	0.679006	0.725	4.32146	0.0662145	0.191342	0.715887	1.63797e+06	193037	981413	64292	449303	Not applicable	0	0
Zhejiang	12	Municipal solid waste	CHP	Extraction condensing	Circulating	6232	7.8	0.225505	0.725	4.32146	0.0662145	0.191342	0.511918	2.5264e+06	207840	1.16343e+06	99164	532634	Not applicable	0	0
Zhejiang	12	Municipal solid waste	CHP	Extraction condensing	Circulating	6232	10.608	0.225505	0.725	4.32146	0.0662145	0.191342	0.511918	2.5264e+06	207840	1.16343e+06	99164	532634	Not applicable	0	0
Zhejiang	12	Municipal solid waste	CHP	Extraction condensing	Circulating	2691	10.608	0.495565	0.725	4.32146	0.0662145	0.191342	0.666972	914846	109974	502374	35908.7	229993	Not applicable	0	0
Zhejiang	12	Municipal solid waste	CHP	Extraction condensing	Circulating	7043	10.608	0.529741	0.725	4.32146	0.0662145	0.191342	0.678036	2.32646e+06	271702	1.31484e+06	91316.2	601949	Not applicable	0	0
Zhejiang	12	Municipal solid waste	CHP	Extraction condensing	Circulating	8129	10.608	0.487698	0.725	4.32146	0.0662145	0.191342	0.664262	2.78159e+06	335721	1.51758e+06	109180	1.34249e+06	Not applicable	0	0
Zhejiang	12	Municipal solid waste	CHP	Extraction condensing	Circulating	8129	10.608	0.487698	0.725	4.32146	0.0662145	0.191342	0.664262	2.78159e+06	335721	1.51758e+06	109180	1.34249e+06	Not applicable	0	0
Zhejiang	12	Municipal solid waste	Electricity	Pure condensing	Circulating	6668	13.7	0.378	0.725		0.0662145	0.191342	0.378	603549	228142	0	23690	508902	Not applicable	0	0
Zhejiang	12	Municipal solid waste	Electricity	Pure condensing	Circulating	6668	13.7	0.378	0.725		0.0662145	0.191342	0.378	603549	228142	0	23690	508902	Not applicable	0	0
Jiangsu	12	Natural gas	CHP	Back pressure	None	7214	5.6	0.352149	0.92	4.32146	0.00181612	0.0426416	0.70605	2.28071e+06	287648	1.34676e+06	126799	149947	Not applicable	0	0
Zhejiang	12	Natural gas	CHP	NGCC	Circulating	510	4.4	0.353161	0.92	4.32146	0.00181612	0.0426416	0.706813	162381	20798.2	95210.3	9027.82	9530.71	Not applicable	0	0
Zhejiang	12	Sludge	CHP	Back pressure	None	3230	6.01667	0.520763	0.725	4.32146	0.0662145	0.191342	0.675235	1.07984e+06	129210	602999	35674.9	51097.5	Not applicable	0	0
Zhejiang	12	Sludge	CHP	Extraction condensing	Circulating	3230	6.01667	0.520763	0.725	4.32146	0.0662145	0.191342	0.675235	1.07984e+06	129210	602999	35674.9	276061	Not applicable	0	0
Jiangsu	12	Waste heat	CHP	Extraction condensing	Circulating	3995	8.24091	0.351143	0.8	4.32146			0.645051	1.3751e+06	155498	745814		517087	Not applicable	0	0
Jiangsu	12	Waste heat	CHP	Extraction condensing	Circulating	3995	4.2	0.351143	0.8	4.32146			0.645051	1.3751e+06	155498	745814		517087	Not applicable	0	0
Jiangsu	10.67	Solar	Electricity	No turbine	None	706												0	Not applicable	0	0
Jiangsu	10	Solar	Electricity	No turbine	None	5769												0	Not applicable	0	0
Jiangsu	10	Solar	Electricity	No turbine	None													0	Not applicable	0	0
Jiangsu	10	Solar	Electricity	No turbine	None	853	2											0	Not applicable	0	0
Zhejiang	10	Solar	Electricity	No turbine	None	993												0	Not applicable	0	0
Zhejiang	10	Solar	Electricity	No turbine	None	1077												0	Not applicable	0	0
Zhejiang	10	Solar	Electricity	No turbine	None	532												0	Not applicable	0	0
Zhejiang	10	Solar	Electricity	No turbine	None													0	Not applicable	0	0
Jiangsu	9.8	Solar	Electricity	No turbine	None	1071												0	Not applicable	0	0
Jiangsu	9.8	Solar	Electricity	No turbine	None	976												0	Not applicable	0	0
Jiangsu	9.8	Solar	Electricity	No turbine	None	879												0	Not applicable	0	0
Jiangsu	9.8	Solar	Electricity	No turbine	None	1302												0	Not applicable	0	0
Jiangsu	9.75	Waste heat	Heat	No turbine	None	4414.35			0.8				0	193679	0	154944		11713.7	Not applicable	0	0
Zhejiang	9	Biomass	CHP	Back pressure	None	4714	10.4	0.455185	0.725	4.32146	0.11616	0.0696959	0.652336	1.23251e+06	146624	660032	13840.7	55930.4	Not applicable	0	0
Anhui	12	Coal	CHP	Extraction condensing	Circulating	1275	7.56589	0.36822	0.85	4.32146	0.225197	0.173621	0.682252	416469	50239.6	238026	39637.9	58023.2	Applicable	14.748	0.00808086
Anhui	12	Coal	CHP	Extraction condensing	Circulating	1275	6.1	0.36822	0.85	4.32146	0.225197	0.173621	0.682252	416469	50239.6	238026	39637.9	58023.2	Applicable	14.748	0.00808086
Anhui	12	Coal	CHP	Extraction condensing	Circulating	1275	7.56589	0.36822	0.85	4.32146	0.225197	0.173621	0.682252	416469	50239.6	238026	39637.9	58023.2	Applicable	14.748	0.00808086
Anhui	12	Coal	CHP	Extraction condensing	Circulating	1275	9.2	0.36822	0.85	4.32146	0.225197	0.173621	0.682252	416469	50239.6	238026	39637.9	58023.2	Applicable	14.748	0.00808086
Jiangsu	15	Coal	CHP	Extraction condensing	Circulating	3529	6.1	0.325995	0.85	4.32146	0.193193	0.209015	0.652811	1.52945e+06	182753	823523	145567	193008	Exceeded quota.	0	0
Jiangsu	15	Coal	CHP	Extraction condensing	Circulating	3529	3.1	0.325995	0.85	4.32146	0.193193	0.209015	0.652811	1.52945e+06	182753	823523	145567	193008	Exceeded quota.	0	0
Jiangsu	15	Coal	CHP	Extraction condensing	Circulating	3520	8.4	0.539035	0.85	4.32146	0.193193	0.209015	0.766865	1.30596e+06	183047	821422	124296	192516	Exceeded quota.	0	0
Jiangsu	12	Coal	CHP	Extraction condensing	Circulating	3520	8.3	0.539035	0.85	4.32146	0.193193	0.209015	0.766865	1.04477e+06	146438	657138	99436.9	154012	Exceeded quota.	0	0
Jiangsu	9	Coal	Electricity	Pure condensing	Circulating	1204	8.3	0.42972	0.85		0.153774	0.209015	0.42972	87420.2	37566.2	0	8320.3	26764.9	Not applicable	0	0
Zhejiang	15	Coal	CHP	Back pressure	None	4414.35	0.4	0.493852	0.85	4.32146	0.153774	0.209015	0.748556	1.65808e+06	220340	1.03013e+06	157809	87291.8	Exceeded quota.	0	0
Zhejiang	15	Coal	CHP	Extraction condensing	Circulating	4410	13.7	0.379321	0.85	4.32146	0.193193	0.209015	0.689276	1.80588e+06	225757	1.02911e+06	171876	213817	Exceeded quota.	0	0
Zhejiang	6	Coal	CHP	Back pressure	None	4410	10.4815	0.379321	0.85	4.32146	0.199048	0.241061	0.689276	722352	90302.7	411645	68750.5	34882.3	Exceeded quota.	0	0
Jiangsu	9	Municipal solid waste	CHP	Extraction condensing	Circulating	7539	17.5	0.34355	0.725	4.32146	0.0662145	0.191342	0.599843	2.0333e+06	198342	1.05557e+06	79809.1	511334	Not applicable	0	0
Jiangsu	8.9	Solar	Electricity	No turbine	None	997												0	Not applicable	0	0
Jiangsu	8.6	Solar	Electricity	No turbine	None	1060												0	Not applicable	0	0
Shanghai	8.5	Municipal solid waste	CHP	Extraction condensing	Circulating	7876	24.6	0.201806	0.725	4.32146	0.0662145	0.191342	0.487497	2.337e+06	181718	1.0415e+06	91730	451397	Not applicable	0	0
Shanghai	8.5	Municipal solid waste	CHP	Extraction condensing	Circulating	7876	24.6	0.201806	0.725	4.32146	0.0662145	0.191342	0.487497	2.337e+06	181718	1.0415e+06	91730	451397	Not applicable	0	0
Jiangsu	3	Coal	CHP	Extraction condensing	Circulating	3520	8.788	0.539035	0.85	4.32146	0.199048	0.241061	0.766865	261192	36609.4	164284	24859.2	38503.1	Exceeded quota.	0	0
Jiangsu	15	Coal	CHP	Back pressure	None	3244	7.9	0.525214	0.85	4.32146	0.193193	0.209015	0.761508	1.2098e+06	167643	757015	115144	84285.3	Exceeded quota.	0	0
Zhejiang	6	Coal	CHP	Back pressure	None	4410	5.3	0.379321	0.85	4.32146	0.199048	0.241061	0.689276	722352	90302.7	411645	68750.5	34882.3	Exceeded quota.	0	0
Zhejiang	3	Coal	CHP	Back pressure	None	4410	24.6	0.379321	0.85	4.32146	0.199048	0.241061	0.689276	361176	45151.3	205822	34375.3	17441.2	Exceeded quota.	0	0
Zhejiang	3	Coal	CHP	Back pressure	None	4410	24.6	0.379321	0.85	4.32146	0.199048	0.241061	0.689276	361176	45151.3	205822	34375.3	17441.2	Exceeded quota.	0	0
Zhejiang	8	Sludge	CHP	Extraction condensing	Circulating	4846	2.7	0.368	0.725	4.32146	0.0662145	0.191342	0.613211	1.20091e+06	135797	603123	39674.6	276118	Not applicable	0	0
Zhejiang	7.5	Biomass	CHP	Extraction condensing	Circulating	2628		0.201475	0.725	4.32146	0.11616	0.0696959	0.487134	727580	61376.9	306633	8170.49	86572.3	Not applicable	0	0
Jiangsu	12	Coal	CHP	Back pressure	None	3244	8.788	0.525214	0.85	4.32146	0.193193	0.209015	0.761508	967838	134115	605612	92114.9	67428.3	Exceeded quota.	0	0
Zhejiang	25	Coal	CHP	Back pressure	None	4383	9	0.516387	0.85	6.91612	0.171766	0.159273	0.785864	3.91855e+06	366068	2.7282e+06	372952	194606	Exceeded quota.	0	0
Zhejiang	25	Coal	CHP	Back pressure	None	4383	13	0.516387	0.85	6.91612	0.171766	0.159273	0.785864	3.91855e+06	366068	2.7282e+06	372952	194606	Exceeded quota.	0	0
Zhejiang	12	Coal	CHP	Back pressure	None	4383	10.4815	0.516387	0.85	6.91612	0.153774	0.209015	0.785864	1.88091e+06	175713	1.30954e+06	179017	93410.7	Exceeded quota.	0	0
Jiangsu	7.5	Municipal solid waste	CHP	Extraction condensing	Circulating	7539	18.7	0.34355	0.725	4.32146	0.0662145	0.191342	0.599843	1.69441e+06	165285	879645	66507.6	426111	Not applicable	0	0
Jiangsu	7.5	Municipal solid waste	CHP	Extraction condensing	Circulating	6763	26	0.34355	0.725	4.32146	0.0662145	0.191342	0.599843	1.52054e+06	148455	789102	59682.7	382251	Not applicable	0	0
Jiangsu	7.5	Municipal solid waste	CHP	Extraction condensing	Circulating	6763	26	0.34355	0.725	4.32146	0.0662145	0.191342	0.599843	1.52054e+06	148455	789102	59682.7	382251	Not applicable	0	0
Zhejiang	7.5	Municipal solid waste	CHP	Back pressure	None	3119	34.4	0.667935	0.725	4.32146	0.0662145	0.191342	0.713544	622747	80676.1	363923	24443.5	30838.4	Not applicable	0	0
Zhejiang	7.5	Municipal solid waste	CHP	Extraction condensing	Circulating	7315	16.6219	0.155767	0.725	4.32146	0.0662145	0.191342	0.429826	2.22205e+06	162744	853509	87217.8	390747	Not applicable	0	0
Zhejiang	7.5	Municipal solid waste	CHP	Extraction condensing	Circulating	8162	16.4	0.34355	0.725	4.32146	0.0662145	0.191342	0.599843	1.86266e+06	188640	952337	73111.4	435992	Not applicable	0	0
Zhejiang	7.5	Natural gas	CHP	Extraction condensing	Circulating	510		0.353161	0.92	4.32146	0.00181612	0.0426416	0.706813	101488	12998.9	59506.5	5642.39	13472.8	Not applicable	0	0
Jiangsu	7.5	Solar	Electricity	No turbine	None	644												0	Not applicable	0	0
Jiangsu	7.5	Solar	Electricity	No turbine	None	644	5.6											0	Not applicable	0	0
Jiangsu	12	Coal	CHP	Back pressure	None	3244	8.788	0.525214	0.85	4.32146	0.193193	0.209015	0.761508	967838	134115	605612	92114.9	67428.3	Exceeded quota.	0	0
Jiangsu	15	Coal	CHP	Extraction condensing	Circulating	3236	8.788	0.46553	0.85	4.32146	0.225197	0.173621	0.735805	1.20785e+06	148707	755149	114958	176983	Exceeded quota.	0	0
Jiangsu	15	Coal	CHP	Extraction condensing	Circulating	3236	8	0.46553	0.85	4.32146	0.225197	0.173621	0.735805	1.20785e+06	148707	755149	114958	176983	Exceeded quota.	0	0
Jiangsu	24	Coal	CHP	Extraction condensing	Circulating	3159	8.788	0.36822	0.85	4.32146	0.171766	0.159273	0.682252	2.06373e+06	248952	1.17949e+06	196417	276435	Exceeded quota.	0	0
Jiangsu	12	Coal	CHP	Extraction condensing	Circulating	3101	4.83871	0.321728	0.85	4.32146	0.032968	0.209015	0.649569	1.07498e+06	126729	578916	102312	135680	Exceeded quota.	0	0
Shanghai	6.572	Solar	Electricity	No turbine	None													0	Not applicable	0	0
Jiangsu	6.128	Solar	Electricity	No turbine	None	1171												0	Not applicable	0	0
Jiangsu	6	Biomass	CHP	Extraction condensing	Circulating	5575	23.2	0.290104	0.725	4.32146	0.11616	0.0696959	0.565651	1.08884e+06	107646	520390	12227.3	160765	Not applicable	0	0
Anhui	15	Coal	CHP	Extraction condensing	Circulating	1137	1.7	0.36822	0.85	4.32146	0.153774	0.209015	0.682252	464241	56002.3	265329	44184.6	64678.8	Applicable	18.435	0.00900779
Anhui	6	Coal	CHP	Back pressure	None	1137	6.4	0.493852	0.85	4.32146	0.153579	0.241061	0.748556	170828	22701.1	106132	16258.7	12814.2	Applicable	7.374	0.00363674
Anhui	6	Coal	CHP	Back pressure	None	1137	7.56589	0.493852	0.85	4.32146	0.153579	0.241061	0.748556	170828	22701.1	106132	16258.7	12814.2	Applicable	7.374	0.00363674
Anhui	12	Coal	CHP	Extraction condensing	Circulating	1000	2.9	0.36822	0.85	4.32146	0.153774	0.209015	0.682252	326643	39403.6	186687	31088.5	45508.4	Applicable	14.748	0.00633793
Anhui	15	Coal	CHP	Extraction condensing	Circulating	416	1.7	0.351143	0.85	4.32146	0.193193	0.173621	0.670892	176903	22014.7	97077.2	16836.9	23664.4	Applicable	18.435	0.00337534
Anhui	12	Coal	CHP	Extraction condensing	Circulating	416	6.2	0.351143	0.85	4.32146	0.186949	0.209494	0.670892	141522	17611.8	77661.8	13469.5	18931.5	Applicable	14.748	0.00270027
Anhui	12	Coal	CHP	Extraction condensing	Circulating	416	7.56589	0.351143	0.85	4.32146	0.186949	0.209494	0.670892	141522	17611.8	77661.8	13469.5	18931.5	Applicable	14.748	0.00270027
Anhui	3	Coal	CHP	Back pressure	None	416	2.3	0.351143	0.85	4.32146	0.0526891	0.173621	0.670892	35380.6	4402.94	19415.4	3367.38	2344.2	Applicable	3.687	0.000675068
Anhui	24	Coal	CHP	Extraction condensing	Circulating	376	4.2	0.141102	0.85	4.32146	0.171766	0.159273	0.43722	323762	22378.7	140389	30814.4	34222.3	Exceeded quota.	0	0
Jiangsu	12	Coal	CHP	Extraction condensing	Circulating	3101	13.8	0.321728	0.85	4.32146	0.032968	0.209015	0.649569	1.07498e+06	126729	578916	102312	135680	Exceeded quota.	0	0
Jiangsu	15	Coal	CHP	Back pressure	None	3041	8.788	0.378154	0.85	7.80314	0.153774	0.209015	0.744477	1.92092e+06	156332	1.28139e+06	182825	122235	Exceeded quota.	0	0
Jiangsu	7	Coal	CHP	Back pressure	None	3041	2.8	0.378154	0.85	7.80314	0.153579	0.241061	0.744477	896429	72954.8	597980	85318.5	57042.8	Exceeded quota.	0	0
Jiangsu	25	Coal	CHP	Extraction condensing	Circulating	2957	8.7	0.281881	0.85	4.32146	0.231509	0.159273	0.616504	2.2235e+06	245372	1.15007e+06	211624	269540	Exceeded quota.	0	0
Jiangsu	15	Coal	CHP	Extraction condensing	Circulating	2957	9.6	0.281881	0.85	4.32146	0.186949	0.209494	0.616504	1.3341e+06	147223	690041	126974	161724	Exceeded quota.	0	0
Jiangsu	15	Coal	CHP	Extraction condensing	Circulating	2957	7.9	0.281881	0.85	4.32146	0.186949	0.209494	0.616504	1.3341e+06	147223	690041	126974	161724	Exceeded quota.	0	0
Jiangsu	15	Coal	CHP	Extraction condensing	Circulating	2843	7.4	0.553604	0.85	4.32146	0.225197	0.173621	0.772299	1.04646e+06	147228	663439	99597.8	155489	Exceeded quota.	0	0
Jiangsu	15	Coal	CHP	Extraction condensing	Circulating	2843	8.788	0.553604	0.85	4.32146	0.225197	0.173621	0.772299	1.04646e+06	147228	663439	99597.8	155489	Exceeded quota.	0	0
Jiangsu	3	Coal	CHP	Extraction condensing	Circulating	2667	8.788	0.36822	0.85	4.32146	0.153579	0.241061	0.682252	224194	28630.8	124473	21337.9	29172.7	Exceeded quota.	0	0
Jiangsu	15	Coal	CHP	Extraction condensing	Circulating	2512	4.8	0.351143	0.85	4.32146	0.193193	0.209015	0.670892	1.04852e+06	126017	586197	99793.9	137386	Exceeded quota.	0	0
Jiangsu	12	Coal	CHP	Extraction condensing	Circulating	2512	3.2	0.351143	0.85	4.32146	0.193193	0.209015	0.670892	838816	100814	468958	79835.1	109909	Exceeded quota.	0	0
Jiangsu	12	Coal	CHP	Extraction condensing	Circulating	2512	2	0.351143	0.85	4.32146	0.193193	0.209015	0.670892	838816	100814	468958	79835.1	109909	Exceeded quota.	0	0
Jiangsu	3	Coal	CHP	Back pressure	None	2512	0.6	0.351143	0.85	4.32146	0.199048	0.241061	0.670892	209704	25203.4	117239	19958.8	13053.3	Exceeded quota.	0	0
Jiangsu	15	Coal gangue	CHP	Extraction condensing	Circulating	2496	10.6	0.347175	0.85	4.32146	0.339614	0.113603	0.668151	1.03466e+06	121306	582463	97916.1	136511	Exceeded quota.	0	0
Jiangsu	3	Coal gangue	CHP	Extraction condensing	Circulating	2496	4	0.347175	0.85	4.32146	0.339614	0.113603	0.668151	206932	24261.1	116493	19583.2	27302.2	Exceeded quota.	0	0
Jiangsu	3	Coal gangue	CHP	Extraction condensing	Circulating	2496	4.9	0.347175	0.85	4.32146	0.339614	0.113603	0.668151	206932	24261.1	116493	19583.2	27302.2	Exceeded quota.	0	0
Jiangsu	3	Coal gangue	CHP	Extraction condensing	Circulating	2496	16	0.347175	0.85	4.32146	0.339614	0.113603	0.668151	206932	24261.1	116493	19583.2	27302.2	Exceeded quota.	0	0
Jiangsu	12	Coal	CHP	Back pressure	None	2273	8.788	0.338567	0.85	4.32146	0.193193	0.209015	0.662063	767207	90730.9	424339	73019.7	47245.5	Exceeded quota.	0	0
Jiangsu	12	Coal	CHP	Back pressure	None	2273	8.788	0.338567	0.85	4.32146	0.193193	0.209015	0.662063	767207	90730.9	424339	73019.7	47245.5	Exceeded quota.	0	0
Jiangsu	30	Coal	CHP	Back pressure	None	2079	8.788	0.311139	0.85	4.32146	0.231509	0.159273	0.641289	1.80545e+06	206569	970305	171835	108033	Exceeded quota.	0	0
Jiangsu	12	Coal	CHP	Extraction condensing	Circulating	2063	5.6	0.42972	0.85	4.32146	0.032968	0.209015	0.718033	646392	83061.3	385135	61520.9	90263.5	Exceeded quota.	0	0
Jiangsu	6	Coal	CHP	Extraction condensing	Circulating	2063	8.8	0.42972	0.85	4.32146	0.17563	0.173621	0.718033	323196	41530.7	192568	30760.5	45131.8	Exceeded quota.	0	0
Jiangsu	6	Coal	CHP	Extraction condensing	Circulating	2063	8.788	0.42972	0.85	4.32146	0.17563	0.173621	0.718033	323196	41530.7	192568	30760.5	45131.8	Exceeded quota.	0	0
Jiangsu	6	Coal	CHP	Extraction condensing	Circulating	1888	3	0.44854	0.85	4.32146	0.199048	0.241061	0.727619	295160	39394.3	176232	28092.1	41303.3	Exceeded quota.	0	0
Jiangsu	15	Coal	CHP	Extraction condensing	Circulating	1875	8.788	0.335792	0.85	4.32146	0.032394	0.209015	0.660059	788547	91935	437547	75050.7	102547	Exceeded quota.	0	0
Jiangsu	15	Coal	CHP	Extraction condensing	Circulating	1875	4.8	0.335792	0.85	4.32146	0.153774	0.209015	0.660059	788547	91935	437547	75050.7	102547	Exceeded quota.	0	0
Jiangsu	15	Coal	CHP	Extraction condensing	Circulating	1875	7.8	0.335792	0.85	4.32146	0.153774	0.209015	0.660059	788547	91935	437547	75050.7	102547	Exceeded quota.	0	0
Jiangsu	15	Coal	CHP	Extraction condensing	Circulating	1875	4.6	0.335792	0.85	4.32146	0.193193	0.209015	0.660059	788547	91935	437547	75050.7	102547	Exceeded quota.	0	0
Jiangsu	15	Coal	CHP	Extraction condensing	Circulating	1875	5.4	0.335792	0.85	4.32146	0.193193	0.209015	0.660059	788547	91935	437547	75050.7	102547	Exceeded quota.	0	0
Jiangsu	15	Coal	CHP	Extraction condensing	Circulating	1691	3.5	0.434276	0.85	4.32146	0.225197	0.173621	0.720405	665262	87296.2	394609	63316.9	92484	Exceeded quota.	0	0
Jiangsu	8	Coal	CHP	Extraction condensing	Circulating	1691	4.4	0.434276	0.85	4.32146	0.0526891	0.173621	0.720405	354806	46558	210458	33769	49324.8	Exceeded quota.	0	0
Jiangsu	8	Coal	CHP	Extraction condensing	Circulating	1691	1.4	0.434276	0.85	4.32146	0.17563	0.173621	0.720405	354806	46558	210458	33769	49324.8	Exceeded quota.	0	0
Jiangsu	9	Coal	CHP	Extraction condensing	Circulating	1657	10.4815	0.590865	0.85	4.32146	0.153774	0.209015	0.785281	361174	52129.9	232005	34375	54374.7	Exceeded quota.	0	0
Jiangsu	7	Coal	CHP	Extraction condensing	Circulating	1501	8.788	0.304208	0.85	4.32146	0.199048	0.241061	0.635679	309310	35593.5	163460	29438.8	38309.9	Exceeded quota.	0	0
Jiangsu	7	Coal	CHP	Extraction condensing	Circulating	1501	5.9	0.304208	0.85	4.32146	0.199048	0.241061	0.635679	309310	35593.5	163460	29438.8	38309.9	Exceeded quota.	0	0
Jiangsu	6	Coal	CHP	Extraction condensing	Circulating	1501	2.1	0.304208	0.85	4.32146	0.199048	0.241061	0.635679	265123	30508.7	140109	25233.3	32837	Exceeded quota.	0	0
Jiangsu	6	Coal	CHP	Back pressure	None	1392	6	0.269518	0.85	4.32146	0.17563	0.173621	0.605096	255983	27792.3	129934	24363.4	14466.7	Exceeded quota.	0	0
Jiangsu	6	Coal	CHP	Back pressure	None	1392	10.1	0.269518	0.85	4.32146	0.17563	0.173621	0.605096	255983	27792.3	129934	24363.4	14466.7	Exceeded quota.	0	0
Jiangsu	6	Coal	CHP	Back pressure	None	1392	10.1	0.269518	0.85	4.32146	0.17563	0.173621	0.605096	255983	27792.3	129934	24363.4	14466.7	Exceeded quota.	0	0
Jiangsu	6	Coal	CHP	Extraction condensing	Circulating	1392	8.788	0.269518	0.85	4.32146	0.153579	0.241061	0.605096	254619	27424.9	129934	24233.6	30452.5	Exceeded quota.	0	0
Jiangsu	6	Coal	CHP	Extraction condensing	Circulating	1392	13.1206	0.269518	0.85	4.32146	0.153579	0.241061	0.605096	254619	27424.9	129934	24233.6	30452.5	Exceeded quota.	0	0
Jiangsu	6	Coal	CHP	Extraction condensing	Circulating	1392	13.1206	0.269518	0.85	4.32146	0.153579	0.241061	0.605096	254619	27424.9	129934	24233.6	30452.5	Exceeded quota.	0	0
Jiangsu	6	Coal	CHP	Extraction condensing	Circulating	1392	8.788	0.269518	0.85	4.32146	0.153579	0.241061	0.605096	254619	27424.9	129934	24233.6	30452.5	Exceeded quota.	0	0
Jiangsu	6	Coal	Electricity	Pure condensing	Circulating	2658	8.788	0.380495	0.85		0.153579	0.241061	0.380495	138668	52762.4	0	13197.8	39391.6	Not applicable	0	0
Shanghai	6	Coal	CHP	Back pressure	None	6197	10.4815	0.320888	0.85	4.32146	0.17563	0.173621	0.648925	1.07389e+06	126225	578449	102209	34903	Applicable	7.374	0.0198191
Shanghai	6	Coal	CHP	Back pressure	None	6197	10.4815	0.320888	0.85	4.32146	0.199048	0.241061	0.648925	1.07389e+06	126225	578449	102209	34903	Applicable	7.374	0.0198191
Shanghai	6	Coal	CHP	Back pressure	None	6197	10.4815	0.320888	0.85	4.32146	0.199048	0.241061	0.648925	1.07389e+06	126225	578449	102209	34903	Applicable	7.374	0.0198191
Shanghai	6	Coal	CHP	Extraction condensing	Circulating	6197	10.4815	0.320888	0.85	4.32146	0.17563	0.173621	0.648925	1.07389e+06	126225	578449	102209	106069	Applicable	7.374	0.0198191
Zhejiang	12	Coal	CHP	Extraction condensing	Circulating	4383	22.3	0.516387	0.85	6.91612	0.153774	0.209015	0.785864	1.88091e+06	175713	1.30954e+06	179017	194079	Exceeded quota.	0	0
Zhejiang	12	Coal	CHP	Extraction condensing	Circulating	4213	22.8	0.376994	0.85	4.32146	0.193193	0.209015	0.687826	1.34918e+06	159797	786512	128410	163412	Exceeded quota.	0	0
Zhejiang	6	Coal	CHP	Extraction condensing	Circulating	4213	5.3	0.376994	0.85	4.32146	0.199048	0.241061	0.687826	674590	79898.7	393256	64204.8	81706.2	Exceeded quota.	0	0
Zhejiang	18	Coal	CHP	Back pressure	None	4213	7.8	0.630256	0.85	4.32146	0.193193	0.173621	0.797733	1.7934e+06	255530	1.17977e+06	170689	99972.3	Exceeded quota.	0	0
Zhejiang	15	Coal	CHP	Back pressure	None	4213	10.4815	0.630256	0.85	4.32146	0.193193	0.173621	0.797733	1.4945e+06	212942	983140	142240	83310.3	Exceeded quota.	0	0
Zhejiang	15	Coal	CHP	Extraction condensing	Circulating	4213	4.2	0.630256	0.85	4.32146	0.193193	0.173621	0.797733	1.4945e+06	212942	983140	142240	204266	Exceeded quota.	0	0
Zhejiang	6	Coal	CHP	Back pressure	None	4213	10.4815	0.630256	0.85	4.32146	0.0526891	0.173621	0.797733	597800	85176.7	393256	56896.2	33324.1	Exceeded quota.	0	0
Zhejiang	6	Coal	CHP	Back pressure	None	4202	10.4815	0.267756	0.85	4.32146	0.17563	0.173621	0.603421	775339	84046.7	392229	73793.6	33237.1	Exceeded quota.	0	0
Zhejiang	6	Coal	CHP	Extraction condensing	Circulating	4202	14	0.267756	0.85	4.32146	0.17563	0.173621	0.603421	775339	84046.7	392229	73793.6	81492.9	Exceeded quota.	0	0
Zhejiang	6	Coal	CHP	Extraction condensing	Circulating	4202	5.2	0.267756	0.85	4.32146	0.17563	0.173621	0.603421	775339	84046.7	392229	73793.6	81492.9	Exceeded quota.	0	0
Zhejiang	16.5	Coal	CHP	Extraction condensing	Circulating	4182	9.7	0.574299	0.85	4.32146	0.153774	0.209015	0.779664	1.68553e+06	242697	1.0735e+06	160422	223039	Exceeded quota.	0	0
Zhejiang	12	Coal	CHP	Extraction condensing	Circulating	4177	4.9	0.413805	0.85	4.32146	0.193193	0.209015	0.709465	1.29547e+06	156447	779791	123298	162016	Exceeded quota.	0	0
Zhejiang	6	Coal	CHP	Extraction condensing	Circulating	4177	10.4815	0.413805	0.85	4.32146	0.199048	0.241061	0.709465	647736	78223.5	389896	61648.8	81008	Exceeded quota.	0	0
Zhejiang	6	Coal	CHP	Extraction condensing	Circulating	4118.05	17.8	0.36822	0.85	4.32146	0.153579	0.241061	0.682252	672565	81132.9	384393	64012	79864.7	Exceeded quota.	0	0
Zhejiang	9	Coal	CHP	Extraction condensing	Circulating	4118.05	10.4815	0.36822	0.85	4.32146	0.153774	0.209015	0.682252	1.00885e+06	121699	576589	96018	119797	Exceeded quota.	0	0
Zhejiang	18	Coal	CHP	Extraction condensing	Circulating	4118.05	10.1	0.36822	0.85	4.32146	0.153774	0.209015	0.682252	2.0177e+06	243399	1.15318e+06	192036	239594	Exceeded quota.	0	0
Zhejiang	12	Coal	CHP	Extraction condensing	Circulating	4118.05	9.64279	0.36822	0.85	4.32146	0.186949	0.209494	0.682252	1.34513e+06	162266	768786	128024	159729	Exceeded quota.	0	0
Zhejiang	12	Coal	CHP	Extraction condensing	Circulating	4118.05	9.64279	0.36822	0.85	4.32146	0.186949	0.209494	0.682252	1.34513e+06	162266	768786	128024	159729	Exceeded quota.	0	0
Zhejiang	12	Coal	CHP	Extraction condensing	Circulating	4118.05	9.64279	0.36822	0.85	4.32146	0.186949	0.209494	0.682252	1.34513e+06	162266	768786	128024	159729	Exceeded quota.	0	0
Zhejiang	6	Coal	CHP	Extraction condensing	Circulating	4118.05	10.4815	0.36822	0.85	4.32146	0.187339	0.208059	0.682252	672565	81132.9	384393	64012	79864.7	Exceeded quota.	0	0
Zhejiang	6	Coal	CHP	Extraction condensing	Circulating	4118.05	10.4815	0.36822	0.85	4.32146	0.187339	0.208059	0.682252	672565	81132.9	384393	64012	79864.7	Exceeded quota.	0	0
Zhejiang	6	Coal	CHP	Extraction condensing	Circulating	4118.05	10.4815	0.36822	0.85	4.32146	0.187339	0.208059	0.682252	672565	81132.9	384393	64012	79864.7	Exceeded quota.	0	0
Zhejiang	6	Coal	CHP	Extraction condensing	Circulating	4118.05	6.2	0.36822	0.85	4.32146	0.153579	0.241061	0.682252	672565	81132.9	384393	64012	79864.7	Exceeded quota.	0	0
Zhejiang	6	Coal	CHP	Extraction condensing	Circulating	4117	10.4815	0.356232	0.85	4.32146	0.199048	0.241061	0.674351	693507	85992.6	384295	66005.1	79844.4	Exceeded quota.	0	0
Zhejiang	6	Coal	CHP	Extraction condensing	Circulating	4117	10.4815	0.356232	0.85	4.32146	0.199048	0.241061	0.674351	693507	85992.6	384295	66005.1	79844.4	Exceeded quota.	0	0
Zhejiang	6	Coal	CHP	Extraction condensing	Circulating	4117	15.5	0.356232	0.85	4.32146	0.199048	0.241061	0.674351	693507	85992.6	384295	66005.1	79844.4	Exceeded quota.	0	0
Zhejiang	3	Coal	CHP	Extraction condensing	Circulating	4117	10.4815	0.356232	0.85	4.32146	0.199048	0.241061	0.674351	346753	42996.3	192147	33002.6	39922.2	Exceeded quota.	0	0
Zhejiang	12	Coal	CHP	Extraction condensing	Circulating	3914	22.3	0.382866	0.85	9.43799	0.153774	0.209015	0.761042	2.28903e+06	157587	1.59582e+06	217861	194206	Exceeded quota.	0	0
Zhejiang	12	Coal	CHP	Extraction condensing	Circulating	3914	13.8	0.382866	0.85	9.43799	0.153774	0.209015	0.761042	2.28903e+06	157587	1.59582e+06	217861	194206	Exceeded quota.	0	0
Zhejiang	12	Coal	CHP	Extraction condensing	Circulating	3914	13.8	0.382866	0.85	9.43799	0.153774	0.209015	0.761042	2.28903e+06	157587	1.59582e+06	217861	194206	Exceeded quota.	0	0
Zhejiang	6	Coal	CHP	Back pressure	None	3914	10.4815	0.382866	0.85	9.43799	0.153579	0.241061	0.761042	1.14452e+06	78793.5	797910	108930	52154.7	Exceeded quota.	0	0
Zhejiang	6	Coal	CHP	Back pressure	None	3914	10.4815	0.382866	0.85	9.43799	0.153579	0.241061	0.761042	1.14452e+06	78793.5	797910	108930	52154.7	Exceeded quota.	0	0
Zhejiang	25	Coal	CHP	Back pressure	None	3889	10.4815	0.378154	0.85	4.32146	0.198102	0.159273	0.68855	2.66988e+06	336710	1.51255e+06	254108	128172	Exceeded quota.	0	0
Zhejiang	25	Coal	CHP	Extraction condensing	Circulating	3889	13	0.378154	0.85	4.32146	0.198102	0.159273	0.68855	2.66988e+06	336710	1.51255e+06	254108	1.08526e+06	Exceeded quota.	0	0
Zhejiang	8	Coal	CHP	Extraction condensing	Circulating	3889	16.3	0.378154	0.85	4.32146	0.17563	0.173621	0.68855	854361	107747	484017	81314.6	607067	Exceeded quota.	0	0
Zhejiang	6	Coal	CHP	Extraction condensing	Circulating	3889	18.8	0.378154	0.85	4.32146	0.153579	0.241061	0.68855	640771	80810.3	363013	60985.9	221960	Exceeded quota.	0	0
Zhejiang	6	Coal	CHP	Extraction condensing	Circulating	3889	6.2	0.378154	0.85	4.32146	0.153579	0.241061	0.68855	640771	80810.3	363013	60985.9	221960	Exceeded quota.	0	0
Zhejiang	6	Coal	CHP	Extraction condensing	Circulating	3889	17.8	0.378154	0.85	4.32146	0.17563	0.173621	0.68855	640771	80810.3	363013	60985.9	455300	Exceeded quota.	0	0
Zhejiang	9	Coal	CHP	Back pressure	None	3468	10.4815	0.558636	0.85	4.32146	0.225197	0.173621	0.774127	764556	107981	485573	72767.3	41146.9	Exceeded quota.	0	0
Zhejiang	6	Coal	CHP	Back pressure	None	3468	10.4815	0.558636	0.85	4.32146	0.17563	0.173621	0.774127	509704	71987.4	323715	48511.5	27431.3	Exceeded quota.	0	0
Zhejiang	15	Coal	CHP	Extraction condensing	Circulating	3436	5.9	0.563761	0.85	1.339	0.193193	0.173621	0.698398	612518	180534	248443	58297	139478	Exceeded quota.	0	0
Zhejiang	15	Coal	CHP	Extraction condensing	Circulating	3436	5.9	0.563761	0.85	1.339	0.193193	0.173621	0.698398	612518	180534	248443	58297	139478	Exceeded quota.	0	0
Zhejiang	7.5	Coal	CHP	Back pressure	None	3436	6.2	0.563761	0.85	1.339	0.0526891	0.173621	0.698398	306259	90267.2	124222	29148.5	20415	Exceeded quota.	0	0
Zhejiang	18	Coal	CHP	Back pressure	None	3436	8.9	0.623858	0.85	3.45679	0.225197	0.173621	0.786066	1.25489e+06	217977	769664	119435	72101	Exceeded quota.	0	0
Zhejiang	15	Coal	CHP	Back pressure	None	3436	2.5	0.623858	0.85	3.45679	0.225197	0.173621	0.786066	1.04574e+06	181648	641387	99529.3	60084.2	Exceeded quota.	0	0
Zhejiang	15	Coal	CHP	Back pressure	None	3436	7.1	0.623858	0.85	3.45679	0.225197	0.173621	0.786066	1.04574e+06	181648	641387	99529.3	60084.2	Exceeded quota.	0	0
Zhejiang	15	Coal	CHP	Back pressure	None	3436	7.5	0.623858	0.85	3.45679	0.225197	0.173621	0.786066	1.04574e+06	181648	641387	99529.3	60084.2	Exceeded quota.	0	0
Zhejiang	15	Coal	CHP	Extraction condensing	Dry	3119	10	0.667935	0.85	0.499235	0.153774	0.209015	0.719234	340491	161352	84084.2	32406.6	31723.3	Exceeded quota.	0	0
Zhejiang	8	Coal	CHP	Back pressure	None	3119	30.7	0.667935	0.85	0.499235	0.153579	0.241061	0.719234	181595	86054.5	44844.9	17283.5	16070.7	Exceeded quota.	0	0
Zhejiang	6	Coal	CHP	Extraction condensing	Circulating	2914	5.2	0.405611	0.85	4.32146	0.17563	0.173621	0.704877	469907	60802.4	272003	44723.8	56513.6	Exceeded quota.	0	0
Zhejiang	6	Coal	CHP	Extraction condensing	Circulating	2914	6.8	0.405611	0.85	4.32146	0.17563	0.173621	0.704877	469907	60802.4	272003	44723.8	56513.6	Exceeded quota.	0	0
Zhejiang	3	Coal	CHP	Extraction condensing	Circulating	2914	2.4	0.405611	0.85	4.32146	0.17563	0.173621	0.704877	234953	30401.2	136001	22361.9	28256.8	Exceeded quota.	0	0
Zhejiang	15	Coal	CHP	Back pressure	None	2753	2.5	0.440502	0.85	4.88	0.225197	0.173621	0.733962	1.17714e+06	142567	725471	112036	58508.1	Exceeded quota.	0	0
Zhejiang	15	Coal	CHP	Back pressure	None	2753	2.5	0.440502	0.85	4.88	0.225197	0.173621	0.733962	1.17714e+06	142567	725471	112036	58508.1	Exceeded quota.	0	0
Zhejiang	6	Coal	CHP	Extraction condensing	Circulating	2753	18.8	0.440502	0.85	4.88	0.0526891	0.173621	0.733962	470857	57026.7	290188	44814.2	55018.7	Exceeded quota.	0	0
Zhejiang	6	Coal	CHP	Extraction condensing	Circulating	2672	10.4815	0.29686	0.85	4.32146	0.199048	0.241061	0.62956	465294	51020.2	249414	44284.8	51820.3	Exceeded quota.	0	0
Zhejiang	6	Coal	CHP	Extraction condensing	Circulating	2672	10.4815	0.29686	0.85	4.32146	0.199048	0.241061	0.62956	465294	51020.2	249414	44284.8	51820.3	Exceeded quota.	0	0
Zhejiang	3	Coal	CHP	Extraction condensing	Circulating	2672	10	0.29686	0.85	4.32146	0.199048	0.241061	0.62956	232647	25510.1	124707	22142.4	25910.2	Exceeded quota.	0	0
Zhejiang	12	Coal	CHP	Extraction condensing	Circulating	2360	9.64279	0.596602	0.85	4.32146	0.186949	0.209494	0.787171	683750	98689.5	440581	65076.5	91538.9	Exceeded quota.	0	0
Zhejiang	12	Coal	CHP	Extraction condensing	Circulating	2360	15	0.596602	0.85	4.32146	0.225197	0.173621	0.787171	683750	98689.5	440581	65076.5	91538.9	Exceeded quota.	0	0
Zhejiang	6	Coal	CHP	Back pressure	None	2360	10.4815	0.596602	0.85	4.32146	0.17563	0.173621	0.787171	341875	49344.8	220291	32538.3	18667.2	Exceeded quota.	0	0
Zhejiang	6	Coal	CHP	Back pressure	None	2360	10.4815	0.596602	0.85	4.32146	0.187339	0.208059	0.787171	341875	49344.8	220291	32538.3	18667.2	Exceeded quota.	0	0
Zhejiang	6	Coal	CHP	Extraction condensing	Circulating	2360	25.5	0.596602	0.85	4.32146	0.187339	0.208059	0.787171	341875	49344.8	220291	32538.3	45769.4	Exceeded quota.	0	0
Zhejiang	6	Coal	CHP	Extraction condensing	Circulating	2345	10.4815	0.292619	0.85	4.32146	0.187339	0.208059	0.625945	400498	41838.6	218890	38117.7	45478.5	Exceeded quota.	0	0
Zhejiang	6	Coal	CHP	Extraction condensing	Circulating	2345	10.4815	0.292619	0.85	4.32146	0.187339	0.208059	0.625945	400498	41838.6	218890	38117.7	45478.5	Exceeded quota.	0	0
Zhejiang	15	Coal	CHP	Back pressure	None	2256	17.7	0.437367	0.85	4.32146	0.153774	0.209015	0.721996	879239	113662	526457	83682.4	44611.4	Exceeded quota.	0	0
Zhejiang	12	Coal	CHP	Extraction condensing	Circulating	1946	4.6	0.576995	0.85	4.32146	0.193193	0.209015	0.780595	570042	82301.8	363293	54254.3	75480.8	Exceeded quota.	0	0
Zhejiang	6	Coal	CHP	Extraction condensing	Circulating	1946	6.8	0.576995	0.85	4.32146	0.17563	0.173621	0.780595	285021	41150.9	181646	27127.1	37740.4	Exceeded quota.	0	0
Zhejiang	6	Coal	CHP	Extraction condensing	Circulating	1946	10.4815	0.576995	0.85	4.32146	0.17563	0.173621	0.780595	285021	41150.9	181646	27127.1	37740.4	Exceeded quota.	0	0
Shanghai	6	Coke oven gas	Electricity	Pure condensing	Circulating	2327	8.8	0.386316	0.92		0.0230511	0.04956	0.386316	115199	44503	0	5685.64	44957.6	Not applicable	0	0
Jiangsu	9	Coal	CHP	Back pressure	None	1372	6	0.413805	0.85	4.32146	0.153774	0.209494	0.709465	325691	41252.2	192101	30997.9	21388.3	Exceeded quota.	0	0
Anhui	6	Municipal solid waste	CHP	Extraction condensing	Circulating	4321	21.1	0.34355	0.725	0.787964	0.0662145	0.191342	0.447256	335229	80318.4	73543.5	13158.1	171141	Not applicable	0	0
Anhui	6	Municipal solid waste	CHP	Extraction condensing	Circulating	4321	9.7	0.34355	0.725	0.787964	0.0662145	0.191342	0.447256	335229	80318.4	73543.5	13158.1	171141	Not applicable	0	0
Jiangsu	6	Municipal solid waste	CHP	Extraction condensing	Circulating	7954	12.1	0.24929	0.725	4.32146	0.0662145	0.191342	0.533639	1.60299e+06	144317	742454	62919	359654	Not applicable	0	0
Jiangsu	6	Municipal solid waste	CHP	Extraction condensing	Circulating	7954	12.1	0.24929	0.725	4.32146	0.0662145	0.191342	0.533639	1.60299e+06	144317	742454	62919	359654	Not applicable	0	0
Jiangsu	6	Municipal solid waste	CHP	Extraction condensing	Circulating	6185	13.9448	0.231015	0.725	4.32146	0.0662145	0.191342	0.517181	1.28035e+06	111820	577329	50255.3	279666	Not applicable	0	0
Jiangsu	6	Municipal solid waste	CHP	Extraction condensing	Circulating	6689	22.3	0.34355	0.725	4.32146	0.0662145	0.191342	0.599843	1.22312e+06	124335	624374	48008.7	302455	Not applicable	0	0
Jiangsu	6	Municipal solid waste	CHP	Extraction condensing	Circulating	4740	22.3	0.34355	0.725	4.32146	0.0662145	0.191342	0.599843	866733	88106.7	442448	34020.2	214327	Not applicable	0	0
Zhejiang	6	Municipal solid waste	CHP	Back pressure	None	5033	21.9	0.369069	0.725	4.47108	0.0662145	0.191342	0.616354	945552	101538	486064	37114	40607.2	Not applicable	0	0
Zhejiang	6	Municipal solid waste	CHP	Back pressure	None	7791	21.9	0.351143	0.725	4.32146	0.0662145	0.191342	0.604129	1.43154e+06	150447	727239	56189.5	61625.5	Not applicable	0	0
Zhejiang	6	Municipal solid waste	CHP	Extraction condensing	Circulating	7644	11.0667	0.181268	0.725	4.32146	0.0662145	0.191342	0.46365	1.73016e+06	135225	713517	67910.6	326657	Not applicable	0	0
Zhejiang	6	Municipal solid waste	CHP	Extraction condensing	Circulating	7644	16	0.181268	0.725	4.32146	0.0662145	0.191342	0.46365	1.73016e+06	135225	713517	67910.6	326657	Not applicable	0	0
Zhejiang	6	Municipal solid waste	CHP	Extraction condensing	Circulating	6831	10.608	0.409	0.725	4.32146	0.0662145	0.191342	0.633083	1.2085e+06	134565	637629	47434.9	291915	Not applicable	0	0
Zhejiang	6	Municipal solid waste	CHP	Extraction condensing	Circulating	6831	10.608	0.409	0.725	4.32146	0.0662145	0.191342	0.633083	1.2085e+06	134565	637629	47434.9	291915	Not applicable	0	0
Zhejiang	6	Municipal solid waste	CHP	Extraction condensing	Circulating	2691	10.608	0.495565	0.725	4.32146	0.0662145	0.191342	0.666972	457423	54986.8	251187	17954.4	114997	Not applicable	0	0
Zhejiang	6	Municipal solid waste	CHP	Extraction condensing	Circulating	6705	10.608	0.553	0.725	4.32146	0.0662145	0.191342	0.684965	1.0699e+06	114269	625868	41994.8	286530	Not applicable	0	0
Zhejiang	6	Municipal solid waste	CHP	Extraction condensing	Circulating	4231	7.2	0.493574	0.725	4.32146	0.0662145	0.191342	0.666293	711938	82524.8	394936	27944.3	180807	Not applicable	0	0
Jiangsu	6	Solar	Electricity	No turbine	None	1217	1.9											0	Not applicable	0	0
Jiangsu	6	Solar	Electricity	No turbine	None													0	Not applicable	0	0
Jiangsu	6	Solar	Electricity	No turbine	None													0	Not applicable	0	0
Zhejiang	6	Waste heat	CHP	Extraction condensing	Circulating	4383	8.24091	0.516387	0.8	6.91612			0.748096	988598	87856.4	654769		284807	Not applicable	0	0
Zhejiang	6	Waste heat	CHP	Extraction condensing	Circulating	4118.25	8.24091	0.342418	0.8	4.32146			0.639427	661583	62001	384411		256294	Not applicable	0	0
Jiangsu	3.5	Solar	Electricity	No turbine	None													0	Not applicable	0	0
Anhui	3.192	Solar	Electricity	No turbine	None	7746												0	Not applicable	0	0
Jiangsu	3.1	Solar	Electricity	No turbine	None													0	Not applicable	0	0
Jiangsu	3	Biomass	CHP	Back pressure	None	1197	11.46	0.698295	0.725	4.32146	0.11616	0.0696959	0.719827	94662.6	12294.1	55866.1	1063.03	6220.07	Not applicable	0	0
Zhejiang	3	Biomass	CHP	Back pressure	None	4714	6.7	0.455185	0.725	4.32146	0.11616	0.0696959	0.652336	410836	48874.8	220011	4613.56	18643.5	Not applicable	0	0
Anhui	15	Coal	CHP	Extraction condensing	Circulating	376	1.7	0.141102	0.85	4.32146	0.153774	0.209015	0.43722	202351	13986.7	87742.8	19259	21388.9	Exceeded quota.	0	0
Anhui	12	Coal	CHP	Extraction condensing	Circulating	346	7.56589	0.36822	0.85	4.32146	0.153774	0.209015	0.682252	113018	13633.6	64593.7	10756.6	15745.9	Exceeded quota.	0	0
Anhui	12	Coal	CHP	Extraction condensing	Circulating	346	4.3	0.36822	0.85	4.32146	0.153774	0.209015	0.682252	113018	13633.6	64593.7	10756.6	15745.9	Exceeded quota.	0	0
Anhui	12	Coal	CHP	Extraction condensing	Circulating	346	4.3	0.36822	0.85	4.32146	0.153774	0.209015	0.682252	113018	13633.6	64593.7	10756.6	15745.9	Exceeded quota.	0	0
Jiangsu	9	Coal	CHP	Extraction condensing	Circulating	1372	6.4	0.413805	0.85	4.32146	0.153774	0.209494	0.709465	325691	41252.2	192101	30997.9	45022.4	Exceeded quota.	0	0
Jiangsu	6	Coal	CHP	Extraction condensing	Circulating	1315	8.788	0.246293	0.85	4.32146	0.199048	0.241061	0.581944	252814	26699.8	122747	24061.9	28767.9	Exceeded quota.	0	0
Jiangsu	6	Coal	CHP	Extraction condensing	Circulating	1315	1.1	0.246293	0.85	4.32146	0.199048	0.241061	0.581944	252814	26699.8	122747	24061.9	28767.9	Exceeded quota.	0	0
Jiangsu	6	Coal	CHP	Extraction condensing	Circulating	1247	3.3	0.28715	0.85	4.32146	0.153579	0.241061	0.621189	226052	25588.4	116399	21514.7	27280.3	Exceeded quota.	0	0
Jiangsu	12	Coal	CHP	Extraction condensing	Circulating	1198	8.788	0.388924	0.85	4.29001	0.153774	0.209015	0.694385	380833	46526.5	222024	36246.1	52293.7	Exceeded quota.	0	0
Jiangsu	6	Coal	CHP	Extraction condensing	Circulating	1198	6.7	0.388924	0.85	4.29001	0.153579	0.241061	0.694385	190416	23263.2	111012	18123.1	26146.9	Exceeded quota.	0	0
Jiangsu	6	Coal	CHP	Extraction condensing	Circulating	1198	8.788	0.388924	0.85	4.29001	0.153579	0.241061	0.694385	190416	23263.2	111012	18123.1	26146.9	Exceeded quota.	0	0
Jiangsu	6	Coal	CHP	Extraction condensing	Circulating	1167	9.9	0.520763	0.85	4.32146	0.153579	0.241061	0.759738	174962	24375.4	108932	16652.2	25530.2	Exceeded quota.	0	0
Jiangsu	6	Coal	CHP	Extraction condensing	Circulating	1167	9.9	0.520763	0.85	4.32146	0.153579	0.241061	0.759738	174962	24375.4	108932	16652.2	25530.2	Exceeded quota.	0	0
Jiangsu	12	Coal	CHP	Extraction condensing	Circulating	1016	9.2	0.356232	0.85	4.32146	0.225197	0.173621	0.674351	289215	23535.9	189674	27526.3	44453.6	Exceeded quota.	0	0
Jiangsu	12	Coal	CHP	Extraction condensing	Circulating	1016	5.3	0.356232	0.85	4.32146	0.225197	0.173621	0.674351	289215	23535.9	189674	27526.3	44453.6	Exceeded quota.	0	0
Zhejiang	6	Coal	CHP	Extraction condensing	Circulating	1946	10.4815	0.576995	0.85	4.32146	0.199048	0.241061	0.780595	285021	41150.9	181646	27127.1	37740.4	Exceeded quota.	0	0
Zhejiang	6	Coal	CHP	Extraction condensing	Circulating	1875	12.1569	0.27011	0.85	4.32146	0.199048	0.241061	0.605656	344598	37462.5	175019	32797.5	36363.4	Exceeded quota.	0	0
Zhejiang	1.5	Coal	CHP	Extraction condensing	Circulating	1875	10.4815	0.27011	0.85	4.32146	0.0526891	0.173621	0.605656	86149.6	9365.62	43754.7	8199.36	9090.86	Exceeded quota.	0	0
Zhejiang	6	Coal	CHP	Extraction condensing	Circulating	1341	10.4815	0.422337	0.85	4.32146	0.0526891	0.173621	0.714113	214338	28328.4	125174	20399.8	26007.1	Exceeded quota.	0	0
Zhejiang	6	Coal	CHP	Extraction condensing	Circulating	1341	13.1	0.422337	0.85	4.32146	0.0526891	0.173621	0.714113	214338	28328.4	125174	20399.8	26007.1	Exceeded quota.	0	0
Zhejiang	6	Coal	CHP	Extraction condensing	Circulating	1341	5.5	0.422337	0.85	4.32146	0.0526891	0.173621	0.714113	214338	28328.4	125174	20399.8	26007.1	Exceeded quota.	0	0
Zhejiang	6	Coal	CHP	Extraction condensing	Circulating	1341	10.4815	0.422337	0.85	4.32146	0.0526891	0.173621	0.714113	214338	28328.4	125174	20399.8	26007.1	Exceeded quota.	0	0
Zhejiang	3	Coal	CHP	Extraction condensing	Circulating	1341	10.4815	0.422337	0.85	4.32146	0.0526891	0.173621	0.714113	107169	14164.2	62586.8	10199.9	13003.6	Exceeded quota.	0	0
Zhejiang	6	Coal	CHP	Back pressure	None	1236	10.4815	0.392652	0.85	4.32146	0.153579	0.241061	0.697361	201822	25950.1	115373	19208.6	9776.55	Exceeded quota.	0	0
Zhejiang	3	Coal	CHP	Extraction condensing	Circulating	1236	10.4815	0.392652	0.85	4.32146	0.153579	0.241061	0.697361	100911	12975	57686.3	9604.28	11985.4	Exceeded quota.	0	0
Zhejiang	12	Coal	CHP	Extraction condensing	Circulating	1054	10.7	0.306484	0.85	4.32146	0.225197	0.173621	0.637538	370103	42482.1	196768	35224.9	40882.2	Exceeded quota.	0	0
Zhejiang	12	Coal	CHP	Extraction condensing	Circulating	1054	13.9448	0.306484	0.85	4.32146	0.225197	0.173621	0.637538	370103	42482.1	196768	35224.9	40882.2	Exceeded quota.	0	0
Zhejiang	15	Coal	CHP	Extraction condensing	Circulating	917	6.5	0.366866	0.85	4.32146	0.193193	0.209015	0.681377	382139	47834.4	213990	36370.5	44460.4	Exceeded quota.	0	0
Jiangsu	12	Coal	CHP	Extraction condensing	Circulating	568	6.7	0.289858	0.85	4.32146	0.225197	0.173621	0.623558	203733	22893.6	106038	19390.4	24852	Exceeded quota.	0	0
Jiangsu	12	Coal	CHP	Extraction condensing	Circulating	568	7.1	0.289858	0.85	4.32146	0.225197	0.173621	0.623558	203733	22893.6	106038	19390.4	24852	Exceeded quota.	0	0
Jiangsu	2.4	Coal	CHP	Extraction condensing	Circulating	473	10	0.27011	0.85	4.32146	0.153579	0.241061	0.605656	34394	3678.05	17660.6	3273.48	4139.08	Exceeded quota.	0	0
Zhejiang	3	Municipal solid waste	CHP	Back pressure	None	4231	1.3	0.493574	0.725	4.32146	0.0662145	0.191342	0.666293	355969	41262.4	197468	13972.2	16733.2	Not applicable	0	0
Zhejiang	3	Waste heat	CHP	Back pressure	None	5146.5	8	0.594677	0.8	4.32146			0.751257	389739	53220	240196		20354	Not applicable	0	0
Zhejiang	3	Waste heat	CHP	Extraction condensing	Circulating	4118.25	8.24091	0.342418	0.8	4.32146			0.639427	355092	39321.4	192206		128147	Not applicable	0	0
Jiangsu	16	Coal	CHP	Extraction condensing	Circulating	252	11.9	0.28318	0.85	4.32146	0.225197	0.173621	0.617668	118954	12787.9	62726.8	11321.6	14701.2	Exceeded quota.	0	0
Jiangsu	2	Solar	Electricity	No turbine	None	1112												0	Not applicable	0	0
Zhejiang	2	Solar	Electricity	No turbine	None	1214												0	Not applicable	0	0
Zhejiang	2	Solar	Electricity	No turbine	None													0	Not applicable	0	0
Jiangsu	2	Waste heat	CHP	Extraction condensing	Circulating	4118.25	11.5917	0.342418	0.8	4.32146			0.639427	236728	26214.3	128137		88839.9	Not applicable	0	0
Jiangsu	2	Waste heat	CHP	Extraction condensing	Circulating	4118.25	11.5917	0.342418	0.8	4.32146			0.639427	236728	26214.3	128137		88839.9	Not applicable	0	0
Jiangsu	2	Waste heat	CHP	Extraction condensing	Circulating	4118.25	11.5917	0.342418	0.8	4.32146			0.639427	236728	26214.3	128137		88839.9	Not applicable	0	0
Zhejiang	2	Waste heat	CHP	Back pressure	None	5146.5	8.08333	0.594677	0.8	4.32146			0.751257	259826	35480	160131		13569.3	Not applicable	0	0
Zhejiang	1.6	Solar	Electricity	No turbine	None	31	27.9											0	Not applicable	0	0
Zhejiang	6	Coal	CHP	Extraction condensing	Circulating	917	10.4815	0.366866	0.85	4.32146	0.199048	0.241061	0.681377	152856	19133.8	85595.9	14548.2	17784.1	Exceeded quota.	0	0
Zhejiang	1.5	Coal	CHP	Extraction condensing	Circulating	917	10.4815	0.366866	0.85	4.32146	0.17563	0.173621	0.681377	38213.9	4783.44	21399	3637.05	4446.04	Exceeded quota.	0	0
Zhejiang	1.5	Solar	Electricity	No turbine	None													0	Not applicable	0	0
Zhejiang	1.5	Waste heat	CHP	Extraction condensing	Circulating	4118.25	7.6	0.342418	0.8	4.32146			0.639427	177546	19660.7	96102.9		64073.6	Not applicable	0	0
Jiangsu	1.18	Solar	Electricity	No turbine	None													0	Not applicable	0	0
Zhejiang	1	Solar	Electricity	No turbine	None													0	Not applicable	0	0
Zhejiang	0.4	Solar	Electricity	No turbine	None													0	Not applicable	0	0
Jiangsu	0.075	Solar	Electricity	No turbine	None	1192												0	Not applicable	0	0
Zhejiang	0.04	Solar	Electricity	No turbine	None													0	Not applicable	0	0
Zhejiang	0.0017	Solar	Electricity	No turbine	None													0	Not applicable	0	0
	104591

## Sheet: IndustrySector_S3
City_Name	Industrial Park_Name	Longitude	Latitude	Annual power generation (MWh)	Annual heat generation (MWh)	CO2 emission reductions(Mt)	Unit price (Million CNY)	Installed capacity（MW)	Static investment (Million CNY)		Number_unit 1	Annual working hours_unit 1	Thermal power ratio_unit 1	Number_unit 2	Annual working hours_unit 2	Thermal power ratio_unit 2	Number_unit 3	Annual working hours_unit 3	Thermal power ratio_unit 3	Number_unit 4	Annual working hours_unit 4	Thermal power ratio_unit 4	Number_unit 5	Annual working hours_unit 5	Thermal power ratio_unit 5	Number_unit 6	Annual working hours_unit 6	Thermal power ratio_unit 6	Number_unit 7	Annual working hours_unit 7	Thermal power ratio_unit 7	Number_unit 8	Annual working hours_unit 8	Thermal power ratio_unit 8	Number_unit 9	Annual working hours_unit 9	Thermal power ratio_unit 9	Number_unit 10	Annual working hours_unit 10	Thermal power ratio_unit 10	Number_unit 11	Annual working hours_unit 11	Thermal power ratio_unit 11	Number_unit 12	Annual working hours_unit 12	Thermal power ratio_unit 12	Number_unit 13	Annual working hours_unit 13	Thermal power ratio_unit 13
Shanghai	Shanghai Baoshan Industrial Park	121.345	31.4616	1.37596e+06	665690	2.31226	408.806	249.7	2223.34		0	3505.14	4.94215	0	3512.07	4.94215	0	3517.47	4.94215	0	3516.41	4.94215	0	3516.88	4.94215	0	3515.42	4.94215	0	3523.85	4.94215	0	3529.99	4.94215	0	3544.95	4.94215	0	3543	4.94215	0	3553.73	4.94215	0	3570.12	4.94215	0	3601.7	4.94215
	Shanghai Chongming Industrial Park	121.401	31.6399	471963	228336	0.194671	143.502	81.6	738.883		0	3485.8	4.92343	0	3499.83	4.92343	0	3512.4	4.92343	0	3513.76	4.92343	0	3517.99	4.92343	0	3512.6	4.92343	0	3524.68	4.92343	0	3532.33	4.92343	0	3542.95	4.92343	0	3522.46	4.92343	0	3536.74	4.92343	0	3562.15	4.92343	0	3599.34	4.92343
	Shanghai Fengjing Industrial Park	121.348	30.8179	1.08238e+06	523657	0.466849	286.996	200.36	1733.01		0	3926.46	4.78544	0	3926.1	4.49252	0	3928.14	4.78544	0	3929.1	4.78544	0	3927.84	4.78544	0	3928.28	4.78544	0	3927.67	4.78544	0	3928.11	4.78544	0	3928.06	4.78544	0	3928.11	4.78544	0	3926.49	4.78544	0	3926.84	4.78544	0	3926.87	4.78544
	Shanghai Fengxian Economic Development Zone	121.477	30.9675	6511700	4.30346e+06	6.23963	1434.98	1001.8	8665.04		0	3586.62	2.27469	0	3586.62	2.26388	0	3586.63	2.18425	0	3586.61	2.15008	0	3586.61	2.05158	0	3586.61	1.99082	0	3586.64	1.69761	0	3586.65	1.56055	0	3586.66	1.2467	0	3586.66	1.05955	0	3586.68	0.72936	0	3500.44	0.607833	0	3414.23	0.567633
	Shanghai Fusheng Economic Development Zone	121.515	31.5847	1.33324e+06	645023	0.602727	342.303	211.95	1881.37		0	3304.23	4.95081	0	3240.1	4.95081	0	3510.1	4.95081	0	3481.66	4.95081	0	3546.43	4.95081	0	3277.03	4.95081	0	4075.29	4.95081	0	3794.25	4.95081	0	4048.34	4.95081	0	4077.04	4.95081	0	3428.34	4.95081	0	3674.27	4.95081	0	3798.65	2.2818
	Shanghai Jiading Automobile Industry Park	121.248	31.3738	333398	161298	0.145424	113.408	59.59	550.29		0	3500.06	4.93086	0	3525.59	4.93086	0	3507.67	4.93086	0	3505.36	4.93086	0	3557.57	4.93086	0	3552.7	4.93086	0	3564.47	4.93086	0	3604.52	4.93086	0	3597.88	4.93086	0	3595.41	4.93086	1	4191.38	0.4838	0	3723.5	4.93086	1	6317.83	0.4838
	Shanghai Jinshan Industrial Park	121.192	30.9043	1.08056e+06	522773	0.46796	286.996	200.36	1733.01		0	3924.23	4.78427	0	3664.38	4.78427	0	3668.02	4.78427	0	2991.69	4.78427	0	3708.1	4.78427	0	3709.43	4.78427	0	3973.58	4.78427	0	3709.15	4.78427	0	3944.75	4.78427	0	3946.61	4.78427	0	4064.57	4.78427	0	3942.5	4.78427	0	3945.53	4.78427
	Shanghai Nanhui Industrial Park	121.722	31.0371	126299	61103.5	0.0595639	39.9	20.26	188.762		0	4018.5	2.70378	0	4011.07	2.70378	0	4017.86	2.70378	0	4011.06	2.70378	0	4011.5	2.70378	0	4040.78	2.70378	0	4041.78	2.70378	0	4010.88	2.70378	0	4011.09	2.70378	0	4026.02	2.70378	1	6233.92	0.4838	0	4011.53	2.70378	0	4025.86	2.70378
	Shanghai Pudong Heqing Industrial Park	121.613	31.3276	1.47254e+06	712415	0.621436	356.305	232.9	2042.68		0	3621.71	0.654123	0	3623.33	4.95063	0	3627.37	4.95063	0	3630.98	4.95063	0	3516.23	4.95063	0	3401.16	4.95063	0	3411.25	4.95063	0	3544.02	4.95063	0	3544.19	4.95063	0	3554.32	4.95063	0	3468.65	4.95063	0	3713.3	4.95063	0	3529.29	4.95063
	Shanghai Pudong Airport Industrial Park	121.775	31.1285	221824	107318	0.0967857	73.5078	39.33	361.528		0	3376.14	4.93208	0	2052.47	4.93208	0	4193.38	4.93208	0	4274.68	4.93208	0	3885.32	4.93208	0	4188.54	4.93208	0	3715.46	4.93208	0	3961.56	4.93208	0	3673.51	4.93208	0	3815.37	4.93208	0	4194.27	4.93208	0	4258.81	4.93208	1	5640.06	0.4838
	Shanghai Qingpu Industrial Park	121.175	31.1861	227913	110264	0.104	157.504	100.5	886.111		0	3512.83	3.83054	0	3499.68	3.83054	0	3512.08	3.83054	0	3510.59	3.83054	0	3500	3.83054	0	3499.2	3.83054	0	3498.95	3.83054	0	3486.94	3.83054	0	3499.8	3.83054	0	3500.22	3.83054	0	3488.46	3.83054	0	3512.64	3.83054	0	3500.6	3.83054
	Shanghai Xinzhuang Industrial Park	121.376	31.0523	3.09236e+06	1.49609e+06	1.26063	690.21	477.99	4141.24		0	4574.78	4.91478	0	5124.99	4.91478	1	4228.27	0.4838	0	3560.87	2.20923	0	3608.68	2.20923	0	3785.71	2.20923	0	6031.42	2.20923	0	3601.4	2.20923	0	3592.21	2.20923	0	3538.72	2.20923	1	6210.38	0.4838	0	4077.02	2.20923	0	2513.39	2.20923
	Shanghai North Industrial Park	121.428	31.3038	824924	399098	2.45056	212.803	151.3	1303.79		0	3500.52	4.91971	0	3484.79	4.91971	0	3503.3	4.91971	0	3503.43	4.91971	0	3503.52	4.91971	0	3505.16	4.91971	0	3506.61	4.91971	0	3506.59	4.91971	0	3500.43	4.91971	0	3509.08	4.91971	0	3512.4	4.91971	0	3514.76	4.91971	0	3522.23	4.91971
	Shanghai Songjiang Industrial Park	121.286	31.0251	6511700	1.3128e+07	6.46762	1434.98	1001.8	8665.04		0	3500.2	2.72586	0	3500.2	2.71829	0	3500.2	2.70117	0	3500.21	2.699	0	3500.21	3.14918	0	3500.21	2.69319	0	3500.21	2.68557	0	3500.22	2.68182	0	3500.22	2.67128	0	3500.23	2.66267	0	3500.24	2.63552	0	3500.25	2.60656	0	3500.3	2.51369
	Shanghai Zhujing Industrial Park	121.348	30.8179	1.89056e+06	914652	0.81191	425.607	302.6	2607.59		0	3755.29	3.0938	0	3755.34	3.0938	0	3756.75	3.0938	0	3757.04	3.0938	0	3757.1	3.0938	0	3757.33	3.0938	0	3758.72	3.0938	0	3759.36	3.0938	0	3760.19	3.0938	0	3761.15	3.0938	0	3759.35	3.0938	0	3761.63	3.0938	0	3771.72	3.0938
Changzhou	Jiangsu Changzhou Tianning Economic Development Zone	120.023	31.7714	1.08022e+06	522610	0.453565	286.996	200.36	1733.01		0	3941.48	4.78369	0	3941.5	4.78369	0	3942.93	4.78369	0	3948.07	4.78369	0	3943.79	4.78369	0	3938.63	4.78369	0	3944.21	4.78369	0	3945.99	4.78369	0	3944.49	4.78369	0	3943.43	4.78369	0	3944.1	4.78369	0	3943.9	4.78369	0	3943.79	4.78369
	Jiangsu Changzhou Xinbei Industrial Park	119.948	31.8399	2.57365e+06	1.24513e+06	1.10329	573.991	400.72	3466.02		0	3701.78	1.4109	0	3702.49	1.28748	0	3703.9	2.73957	0	3703.31	3.10006	0	3705.64	3.2803	0	3707.17	3.27839	0	3707.14	2.19288	0	3707.23	2.9954	0	3707.15	2.26249	0	3706.5	2.26392	0	3703.84	2.49749	0	3706.35	4.23922	0	3701.74	4.23922
	Jiangsu Changzhou Bell Tower Economic Development Zone	119.881	31.8053	1.05193e+06	508926	0.488858	252.703	171.56	1492.56		0	3511.97	4.5686	0	3454.57	4.5686	0	3496.69	4.5686	0	3508.34	4.5686	0	3504.43	4.5686	0	3468.19	4.5686	0	3535.61	4.5686	0	3528.77	4.5686	0	3478.8	4.5686	0	3519.21	4.5686	1	3687.34	0.4838	0	3531.74	4.5686	0	3432.47	4.5686
	Jiangsu Jintan Economic Development Zone	119.607	31.7412	3.15933e+06	1.52848e+06	1.41091	712.603	502.96	4340.6		0	3487.61	4.90951	0	3563.17	4.90951	0	3464.61	4.90951	0	3480.72	4.90951	0	3471.37	4.90951	0	3582.1	4.90951	0	3690.3	4.90951	0	3316.79	4.90951	0	3720.32	4.90951	0	4453.96	4.90951	0	2037.05	4.90951	0	3600.51	4.90951	0	3920.83	4.90951
	Jiangsu Liyang Economic Development Zone	119.486	31.4515	1.06953e+06	517439	0.485472	252.703	171.56	1492.56		0	3511.76	4.94939	0	3509.43	4.94939	0	3518.33	4.94939	0	3519.75	4.94939	0	3572.7	4.94939	0	3493.23	4.94939	0	3505.86	4.94939	0	3511.33	4.94939	0	3521.68	4.94939	0	3528.94	4.94939	1	4248.87	0.4838	0	3546.71	4.94939	0	4046.98	4.94939
	Jiangsu Wujin Economic Development Zone	120.076	31.6842	2.29981e+06	1.11265e+06	2.85307	534.808	353.96	3096.12		2	6068.82	0.4838	0	3502.8	3.09869	0	3507.73	3.09869	0	3506.29	3.09869	0	3511.54	3.09869	0	3513.77	3.09869	0	3515.95	3.09869	0	3515.78	3.09869	0	3522.69	3.09869	0	3523	3.09869	0	3534.32	3.09869	0	3544.42	3.09869	0	3572.42	3.09869
Huai'an	Jiangsu Hai'an Economic Development Zone	120.59	32.5266	565299	273492	0.249999	157.504	100.5	886.111		0	3502.16	4.92185	0	3499.14	4.92185	0	3503.58	4.92185	0	3505.32	4.92185	0	3506	4.92185	0	3506.4	4.92185	0	3507.2	4.92185	0	3509.59	4.92185	0	3510.59	4.92185	0	3515.62	4.92185	0	3518.47	4.92185	0	3524.5	4.92185	0	3536.3	4.92185
	Jiangsu Hongze Economic Development Zone	118.877	33.3031	3.30211e+06	1.59756e+06	1.49135	731.503	508.41	4401.53		1	4134.84	0.4838	0	3359.45	2.53132	0	3512.42	2.53132	1	6498.73	0.4838	0	3517.06	2.53132	0	3523.56	2.53132	0	3614.91	2.53132	0	3771.98	2.53132	0	3778.38	2.53132	0	3662.47	2.53132	0	6445.15	2.53132	0	3621.97	2.53132	0	3999.39	2.53132
	Jiangsu Huai'an Industrial Park	119.02	33.4481	342478	165691	0.932961	113.408	59.59	550.29		0	3608.57	4.95242	0	4275.53	4.95242	0	3519.75	4.95242	0	3611.41	4.95242	0	3518.41	4.95242	0	3499.77	4.95242	0	3532.03	4.95242	0	4258.69	4.95242	0	3609.87	4.95242	0	3304.47	4.95242	1	4303.06	0.4838	0	3610.21	4.95242	1	6491.17	0.4838
	Jiangsu Huaiyin Economic Development Zone	119.03	33.6467	3.08762e+06	1.49379e+06	1.4187	683.91	475.24	4114.52		1	5766.52	0.4838	0	4558.67	3.42242	0	3522.72	3.0497	0	3520.78	3.0497	0	3522.35	3.0497	0	3505.56	3.0497	0	3488.34	3.0497	0	3525.71	3.0497	0	3527.89	3.0497	0	3547.61	3.0497	1	6468.02	0.4838	0	3519.87	3.0497	0	3511.03	3.0497
	Jiangsu Lianshui Economic Development Zone	119.227	33.7961	6511700	5.42223e+06	3.95828	1434.98	1001.8	8665.04		0	3502.29	2.65387	0	3502.29	2.64824	0	3501.84	2.64114	0	3501.83	2.64236	0	3501.82	2.6469	0	3501.82	2.59266	0	3501.83	2.60845	0	3496.19	2.67279	0	3496.2	2.68785	0	3496.21	2.69497	0	3499.74	2.6465	0	3494.09	2.59849	0	3494.56	2.56722
	Jiangsu Xuyi Economic Development Zone	118.563	33.0001	4.55718e+06	2.20476e+06	2.41111	1064.02	756.5	6518.97		0	3898.32	4.23447	0	3395.2	4.9245	0	3884.3	4.9245	0	3875.37	4.9245	0	3868.88	4.9245	0	3866.32	4.9245	0	3850.51	4.9245	0	3842.98	4.9245	0	3817.56	4.9245	0	3802.02	4.9245	0	3753.54	4.9245	0	3729.27	4.9245	0	3573.73	4.9245
Lianyungang	Jiangsu Donghai Economic Development Zone	118.792	34.5376	6192810	3.05696e+06	3.04967	1360.79	952.74	8235.83		0	3505.24	3.59166	0	3506.58	3.2205	0	3515.35	3.06515	0	3476.61	2.92121	0	3484.62	2.05776	0	3482.23	2.02446	0	3549.3	0.86976	0	3493.41	0.828771	0	3584	0.822765	0	3617.71	0.802424	0	3583.98	2.42992	0	3594.26	1.08974	0	3676.44	1.94776
	Jiangsu Guanyun Economic Development Zone	119.245	34.2729	1.62523e+06	786286	0.73304	425.607	302.6	2607.59		0	3513.46	4.91856	0	3502.08	4.91856	0	3498.87	4.91856	0	3499.83	4.91856	0	3523.68	4.91856	0	3515.24	4.91856	0	3515.35	4.91856	0	3502.26	4.91856	0	3504.82	4.91856	0	3492.46	4.91856	0	3491.77	4.91856	0	3506.14	4.91856	0	3510.42	4.91856
	Jiangsu Lianyungang Chemical Industrial Park	119.716	34.4272	1.83478e+06	887667	1.75068	425.607	302.6	2607.59		0	3509.58	4.92377	0	3517.92	4.92377	0	3497.03	4.92377	0	3409.58	4.92377	0	3433.65	4.92377	0	3433.48	4.92377	0	3370.28	4.92377	0	3438.34	4.92377	0	3446.92	4.92377	0	3450.12	4.92377	0	3421.27	4.92377	0	3512.7	4.92377	0	3510.8	4.92377
Nanjing	Jiangsu Lishui Economic Development Zone	119.015	31.683	871642	421700	0.362135	212.803	151.3	1303.79		0	3503.05	4.92323	0	3502.45	4.92323	0	3507.75	4.92323	0	3507.68	4.92323	0	3509.43	4.92323	0	3511.62	4.92323	0	3516.06	4.92323	0	3517.98	4.92323	0	3521.94	4.92323	0	3527.83	4.92323	0	3535.47	4.92323	0	3545.19	4.92323	0	3571.09	4.92323
	Nanjing Baixia High-tech Industrial Park	118.873	32.0149	2.20883e+06	1.06863e+06	0.891307	499.799	351.66	3036.8		0	3501.18	0.663261	0	3498.13	0.764854	0	3488.82	3.18814	0	3487.08	2.21119	0	3485.29	4.70243	0	3491.94	2.93157	0	3469.78	4.9047	0	3468.75	4.9047	0	3483.98	4.9047	0	3502.69	4.9047	0	3507.59	4.9047	0	3510.78	4.9047	0	3394.5	4.9047
	Nanjing Chemical Industrial Park	118.757	32.2349	316817	153276	0.118533	98.0015	49.2	459.771		0	3254.09	3.18362	0	3249.93	3.18362	0	4369.31	3.18362	0	4368.97	3.18362	0	4379.36	3.18362	0	3795.98	3.18362	0	4237.46	3.18362	0	3932.65	3.18362	0	3934.24	3.18362	0	3927.76	3.18362	0	3960.71	3.18362	0	3994.69	3.18362	0	3499.76	3.18362
	Nanjing Jiangning Economic Development Zone	118.606	31.8579	6511700	3.89309e+06	3.36934	1434.98	1001.8	8665.04		0	3500.27	2.58973	0	3500.27	2.59075	0	3505.83	2.69541	0	3505.83	2.65563	0	3505.7	2.66133	0	3505.7	2.65907	0	3505.57	2.54042	0	3505.57	2.77176	0	3505.58	2.572	0	3500.04	2.64345	0	3499.78	2.53934	0	3505.33	2.5154	0	3499.81	2.4479
	Nanjing Liuhe Economic Development Zone	118.809	32.3206	1.37236e+06	663947	0.593392	370.307	251.8	2189.91		0	3500.14	1.00985	0	3500.25	4.91658	0	3500.3	3.53334	0	3500.29	4.92429	0	3500.37	4.92429	0	3500.36	4.92429	0	3500.43	4.92429	0	3500.36	4.92429	0	3500.38	4.92429	0	3500.41	4.92429	0	3500.41	4.92429	0	3500.4	4.92429	0	3500.44	4.92429
	Nanjing Pukou Economic Development Zone	118.665	32.0684	2.29072e+06	1.10825e+06	1.046	576.823	353.84	3147.52		0	3441.01	4.89079	0	3470.49	4.89079	0	3597.71	4.89079	0	3519.25	4.89079	1	5786.87	0.4838	0	3978.03	4.89079	0	3648.17	4.89079	0	3498.26	4.20455	0	3504.12	4.20455	1	6167.8	0.4838	0	3620.24	4.20455	0	3504.76	4.20455	0	3480.49	4.20455
	Nanjing Qixia Economic Development Zone	119.067	32.1867	1.52445e+06	737529	4.50147	430.505	244.8	2216.65		0	3515.52	4.89514	0	3508.35	4.89514	0	3503.61	4.89514	0	3526.17	4.89514	0	3515.47	4.89514	0	3516.97	4.89514	0	3519.81	4.89514	0	3519.38	4.89514	0	3517.37	4.89514	0	3535.68	4.89514	0	3518.1	4.89514	0	3490.29	4.89514	0	3516.05	4.89514
Nantong	Jiangsu Haimen Industrial Park	121.343	31.9373	1.17254e+06	567275	0.554962	286.996	200.36	1733.01		0	3469.37	0.577151	0	3466.42	1.067	0	3560.17	4.92391	0	3564.15	4.92391	0	3524.05	4.92391	0	3485.27	4.92391	0	3552.22	4.92391	0	3559.58	4.92391	0	3532.45	4.92391	0	3588.92	4.92391	0	3702.21	4.92391	0	3657.23	4.92391	0	3757.12	4.92391
	Jiangsu Qidong Economic Development Zone	121.631	31.8265	134511	65076.2	0.0538822	81.231	25.68	277.366		0	3545.6	4.93861	0	3453.77	4.93861	0	3477.37	4.93861	0	3453.81	4.93861	0	3484.95	4.93861	0	3696.87	4.93861	0	3476.53	4.93861	0	3477.22	4.93861	2	5237.95	0.4838	0	3522.86	4.93861	0	3477.78	4.93861	0	3477.5	4.93861	0	3522.96	4.93861
	Jiangsu Rudong Economic Development Zone	121.175	32.3523	1.26945e+06	614160	0.595075	286.996	200.36	1733.01		0	3582.42	2.74542	0	3643.33	2.53633	0	3416.42	4.67023	0	3473.03	4.67023	0	3558	4.67023	0	3539.63	4.67023	0	3562	4.67023	0	3478.77	4.67023	0	3635.98	4.67023	0	3690.48	4.67023	0	3714.87	4.67023	0	3597.76	4.67023	0	3703	4.67023
	Jiangsu Rugao Economic Development Zone	120.555	32.4031	1.99769e+06	966480	0.884729	492.108	308.66	2731.88		0	5384.09	4.91257	0	6454.89	4.91257	2	5922.19	0.4838	0	4593.5	4.91257	0	3824.56	2.88313	0	3817.86	2.88313	0	3818.1	2.88313	0	3817.83	2.88313	0	3817.98	2.88313	0	3817.89	2.88313	0	3817.88	2.88313	0	3818.15	2.88313	0	3818.25	2.88313
	Jiangsu Tongzhou Economic Development Zone	121.06	32.0628	211221	102189	0.0917129	73.5078	39.33	361.528		0	3747.33	2.70032	0	3747.4	2.54567	0	3747.74	2.54567	0	3747.45	2.54567	0	3747.51	2.54567	0	3748.09	2.54567	0	3747.81	2.54567	0	3747.83	2.54567	0	3747.42	2.54567	0	3741.46	2.54567	0	3748.04	2.54567	0	3747.59	2.54567	1	5370.49	0.4838
Suzhou	Jiangsu Changshu Southeast Economic Development Zone	120.808	31.6061	6511700	1.09654e+07	6.27491	1434.98	1001.8	8665.04		0	3500.49	2.82339	0	3500.49	2.81737	0	3500.48	2.80696	0	3500.48	2.8066	0	3500.48	2.80694	0	3500.48	2.8074	0	3500.47	2.8089	0	3500.47	2.80873	0	3500.47	2.80531	0	3500.47	2.80024	0	3500.47	2.77708	0	3500.47	2.74622	0	3500.48	2.63159
	Jiangsu Kunshan High-tech Industrial Park	120.883	31.3611	538028	260298	0.236136	157.504	100.5	886.111		0	3759.58	2.74376	0	3763.17	2.74376	0	3760.12	2.74376	0	3763.45	2.74376	0	3762.38	2.74376	0	3762.12	2.74376	0	3756.24	2.74376	0	3761.93	2.74376	0	3763.44	2.74376	0	3760.79	2.74376	0	3767.42	2.74376	0	3762.83	2.74376	0	3761.74	2.74376
	Jiangsu Taicang Port Economic Development Zone	118.929	31.3484	1.06369e+06	514615	0.502638	251.303	163.87	1437.99		0	3780.38	4.97666	0	3688.9	4.97666	1	6178.16	0.4838	2	6474.65	0.4838	0	3632.33	2.01841	0	3631.66	2.01841	0	3626.38	2.01841	0	3622.84	2.01841	0	3633.71	2.01841	0	3621.1	2.01841	0	3624.09	2.01841	0	3625.28	2.01841	0	3628.2	2.01841
	Jiangsu Wujiang Economic Development Zone	120.676	30.9321	2.7349e+06	1.32314e+06	1.22931	638.424	421.78	3690.77		0	3611.52	4.94862	0	3617.91	4.94862	1	5397.25	0.4838	0	3535.39	2.74187	0	3528.07	2.74187	0	3527.05	2.74187	0	3338.91	2.74187	0	3557.66	2.74187	0	3559.31	2.74187	1	6335.22	0.4838	0	3585.26	2.74187	0	3588.69	2.74187	0	3623.39	2.74187
	Jiangsu Xiangcheng Economic Development Zone	120.617	31.467	4917250	3.83661e+06	2.62448	1064.02	756.5	6518.97		0	3535.79	2.54895	0	3546.03	2.54269	0	3593	2.52194	0	3604.54	2.51774	0	3630.85	2.50798	0	3644.66	2.50247	0	3702.71	2.47527	0	3728.83	2.46084	0	3793.37	2.42074	0	3839.98	2.38902	0	3970.41	2.29524	0	4091.56	2.20884	0	4482.07	1.95118
	Jiangsu Zhangjiagang Economic Development Zone	120.535	31.8957	2.62907e+06	1.27194e+06	1.22052	638.41	453.9	3911.38		0	3507.46	4.94169	0	3506.04	4.94169	0	3504.3	4.94169	0	3509.55	4.94169	0	3507.13	4.94169	0	3509.19	4.94169	0	3509.55	4.94169	0	3508.63	4.94169	0	3510.09	4.94169	0	3530.42	4.94169	0	3500.41	4.94169	0	3507.02	4.94169	0	3517.59	4.94169
Suqian	Jiangsu Shuyang Economic Development Zone	118.825	34.1375	6511700	3.49738e+06	2.98027	1434.98	1001.8	8665.04		0	3500.13	2.61138	0	3501.39	2.62453	0	3501.81	2.6621	0	3501.82	2.66757	0	3502.16	2.67651	0	3502.34	2.67967	0	3518.19	2.68596	0	3518.54	2.68603	0	3519.24	2.68295	0	3520.48	2.67927	0	3522.03	2.66772	0	3523.22	2.65899	0	3516.75	2.65217
	Jiangsu Sihong Economic Development Zone	118.201	33.4821	3.32026e+06	1.60634e+06	1.49283	737.802	511.16	4428.25		0	3564.45	4.95117	0	3571.63	4.95117	1	6171.6	0.4838	1	6266.21	0.4838	0	3502.94	2.0485	0	3473.38	2.0485	0	3509.63	2.0485	0	3516.57	2.0485	0	3519.59	2.0485	0	3518.34	2.0485	0	3519.37	2.0485	0	3521.3	2.0485	0	3498.84	2.0485
	Jiangsu Suqian Economic Development Zone	118.248	33.9037	4.05618e+06	1.96238e+06	4.27368	925.406	654.26	5644.39		0	3483.83	4.68437	0	3492.79	4.85703	0	3482.81	4.85703	0	3477.56	4.85703	0	3478.92	4.85703	0	3479.08	4.85703	0	3477.8	4.85703	0	3480.89	4.85703	0	3507.56	4.85703	0	3505.16	4.85703	0	3522.78	4.85703	0	3473.65	4.85703	0	3522.46	4.85703
	Jiangsu Suyu Economic Development Zone	118.345	33.9122	6511700	3.40158e+06	2.92521	1434.98	1001.8	8665.04		0	3630.25	2.73971	0	3633.03	2.7394	0	3518.29	2.73796	0	3779.53	2.73758	0	3654.38	2.73664	0	3676.25	2.73617	0	3691.44	2.73415	0	3813.88	2.73334	0	3561.61	2.73061	0	3577.21	2.72924	0	3475.42	2.71338	0	3637.93	2.69963	0	3730.89	2.73466
Taizhou	Jiangsu Jiangyan Economic Development Zone	120.097	32.5103	1.13707e+06	550112	0.464377	286.996	200.36	1733.01		0	3873.3	4.79944	0	3872.96	4.79944	0	3871.25	4.79944	0	3869.99	4.79944	0	3869.23	4.79944	0	3873.71	4.79944	0	3869.23	4.79944	0	3871.59	4.79944	0	3874.84	4.79944	0	3868.81	4.79944	0	3872.42	4.79944	0	3876.76	4.79944	0	3875.95	4.79944
	Jiangsu Jingjiang Economic Development Zone	120.248	31.9859	1.49638e+06	723950	0.679713	366.796	240.88	2110.53		0	3496.8	4.95095	0	3499.31	4.95095	0	3508.66	4.95095	0	3504.45	4.95095	0	3507.13	4.95095	0	3506.1	4.95095	0	3502.62	4.95095	0	3500.5	4.95095	0	3499.99	4.95095	0	3520.37	4.95095	2	4806.9	0.4838	0	3514.24	4.95095	0	3498.46	2.0039
	Jiangsu Taixing Economic Development Zone	119.935	32.1277	4.90845e+06	2.37471e+06	2.18037	1064.02	756.5	6518.97		0	3472.69	0.720182	0	3461.39	1.03129	0	3457.23	0.720182	0	3449.13	0.720182	0	3433.6	0.720182	0	3443.86	0.720182	0	3457.01	0.720182	0	3470.09	0.720182	0	3445.63	0.720182	0	3516.56	0.720182	0	3505.44	0.720182	0	3608.21	0.720182	0	3620.56	0.720182
	Jiangsu Taizhou Gaogang High-tech Industrial Park	119.908	32.357	3.76194e+06	1.82003e+06	1.54787	851.214	605.2	5215.18		0	3505.34	1.59759	0	3505.31	4.08086	0	3584.94	4.90751	0	3585	4.90751	0	3585.06	4.90751	0	3584.2	4.90751	0	3584.53	4.90751	0	3581.96	4.90751	0	3467.05	4.90751	0	3469.01	4.90751	0	3507.1	4.90751	0	3506.24	4.90751	0	3432.3	4.90751
	Hailing Industrial Park, Taizhou, Jiangsu Province	119.971	32.4854	4.00507e+06	1.93765e+06	4.20004	925.406	654.26	5644.39		0	3475.33	1.42067	0	3475.77	2.8895	0	3471.72	4.88372	0	3470.94	4.88372	0	3524.82	4.88372	0	3521.27	4.88372	0	3522.93	4.88372	0	3526.71	4.88372	0	3526.58	4.88372	0	3525.56	4.88372	0	3466.89	4.88372	0	3574.83	4.88372	0	3529.23	4.88372
	Jiangsu Xinghua Economic Development Zone	119.82	32.8922	5.02818e+06	2.43263e+06	2.18422	1138.21	805.56	6948.19		0	3640.99	4.91232	0	3623.58	4.91232	0	3545.74	4.91232	0	3524.92	4.91232	0	3481.84	4.91232	0	3459.35	4.91232	0	3372.71	4.91232	0	3337.44	4.91232	0	3219.98	4.91232	0	3156.34	4.91232	0	3061.34	4.91232	0	3003.71	4.91232	0	3086.4	4.91232
Wuxi	Jiangsu Jiangyin Economic Development Zone	120.304	31.9198	4.45096e+06	2.15337e+06	3.52427	1064.02	756.5	6518.97		0	3976.97	0.663317	0	4003.89	0.661005	0	4022.19	0.650701	0	4021.91	0.650587	0	4025.88	0.651809	0	4029.8	0.650831	0	4069.66	0.651361	0	4095.76	0.650912	0	4171.74	0.651697	0	4226.39	0.65098	0	4352.4	0.646285	0	4433.75	0.649595	0	5649.49	0.643388
	Jiangsu Wuxi Huishan Economic Development Zone	120.296	31.6777	943131	456287	0.416838	212.803	151.3	1303.79		0	3742.15	4.90163	0	3884.95	4.90163	0	3485.37	4.90163	0	3385.42	4.90163	0	3955.96	4.90163	0	4009.38	4.90163	0	3712.63	4.90163	0	3754.95	4.90163	0	3844.53	4.90163	0	3585.76	4.90163	0	3778.22	4.90163	0	3893.14	4.90163	0	3895.17	4.90163
	Jiangsu Wuxi Economic Development Zone	120.34	31.5116	764946	370081	0.309741	212.803	151.3	1303.79		0	3513.31	4.91314	0	3625.1	4.91314	0	3533.93	4.91314	0	3524.84	4.91314	0	3508.97	4.91314	0	3515.22	4.91314	0	3522.4	4.91314	0	3532.91	4.91314	0	3511.85	4.91314	0	3539.07	4.91314	0	3544.97	4.91314	0	3552.31	4.91314	0	3591.7	4.91314
	Jiangsu Wuxi Shuofang Industrial Park	120.448	31.4622	1.86684e+06	903178	0.85774	425.607	302.6	2607.59		0	3354.76	4.83142	0	3370.99	4.91571	0	3388	4.91571	0	3410.91	4.91571	0	3408.8	4.91571	0	3420.81	4.91571	0	3444.22	4.91571	0	3457.47	4.91571	0	3658.18	4.91571	0	3690.7	4.91571	0	3756.78	4.91571	0	3645.83	4.91571	0	3882.18	4.91571
	Jiangsu Xishan Economic Development Zone	120.396	31.6351	2.29888e+06	1.1122e+06	1.04869	573.991	400.72	3466.02		0	3499.29	0.929282	0	3500.63	4.92301	0	3500.02	4.92301	0	3508.04	4.92301	0	3514.9	4.92301	0	3513.97	4.92301	0	3505.95	4.92301	0	3507.29	4.92301	0	3509.6	4.92301	0	3500.69	4.92301	0	3492.33	4.92301	0	3500.76	4.92301	0	3490.43	4.92301
	Jiangsu Yixing Ceramics Industrial Park	119.838	31.2892	6511700	9.83782e+06	4.68274	1434.98	1001.8	8665.04		0	3500.73	2.85975	0	3500.73	2.84848	0	3500.75	2.82049	0	3500.75	2.81793	0	3500.73	2.81047	0	3500.73	2.8068	0	3500.72	2.79087	0	3500.71	2.78208	0	3500.36	2.7571	0	3500.33	2.73551	0	3500.11	2.6659	0	3500.14	2.58985	0	3500.31	2.34579
Xuzhou	Jiangsu Fengxian Economic Development Zone	116.64	34.7069	2.48815e+06	1.20377e+06	4.9436	580.347	382.84	3351.1		0	3694.19	4.92092	1	6302.76	0.4838	0	3508.14	3.79012	0	3506.91	3.79012	0	3496.97	3.79012	0	3503.97	3.79012	0	3505.29	3.79012	0	3507.09	3.79012	0	3505.03	3.79012	0	3508.35	3.79012	0	3518.95	3.79012	0	3508.79	3.79012	2	6500	0.4838
	Jiangsu Peixian Economic Development Zone	116.917	34.7512	2.41003e+06	1.16597e+06	2.59535	638.41	453.9	3911.38		0	3260.75	4.91764	0	3267.54	4.91764	0	3347.21	4.91764	0	3193.31	4.91764	0	3571.02	4.91764	0	3577.56	4.91764	0	3662.98	4.91764	0	3830.21	4.91764	0	3535.7	4.91764	0	3725.39	4.91764	0	3841.65	4.91764	0	3471.45	4.91764	0	3552.14	4.91764
	Jiangsu Pizhou Economic Development Zone	117.98	34.3626	621369	300618	0.297497	157.504	100.5	886.111		0	3393.66	4.91359	0	3622.13	4.91359	0	3206.09	4.91359	0	3356.72	4.91359	0	3501.24	4.91359	0	3550.65	4.91359	0	3509.06	4.91359	0	3651.18	4.91359	0	3503.34	4.91359	0	3154.47	4.91359	0	3629.21	4.91359	0	3505.1	4.91359	0	3214.64	4.91359
	Jiangsu Suining Economic Development Zone	117.901	33.8979	1.23732e+06	598613	0.583294	286.311	190.63	1665.32		0	3456.52	3.23634	0	3398.87	3.23634	0	3544.44	3.23634	0	3420.84	3.23634	0	3514.6	3.23634	0	3591.39	3.23634	0	3645.54	3.23634	0	3781.69	3.23634	0	3336.43	3.23634	0	4025.53	3.23634	0	3676.69	3.23634	0	4046.42	3.23634	1	6456.53	0.4838
	Jiangsu Tongshan Economic Development Zone	117.208	34.195	491262	237673	0.218585	143.502	81.6	738.883		0	3506.31	4.92382	0	3501.05	4.92382	0	3341.27	4.92382	0	3544.95	4.92382	0	3525.22	4.92382	0	3503.11	4.92382	0	3463.18	4.92382	0	3489.44	4.92382	0	3557.46	4.92382	0	3076.64	4.92382	0	3575.51	4.92382	0	2528.32	4.92382	0	3548.56	4.92382
	Jiangsu Xuzhou Industrial Park	117.417	34.3924	4.30396e+06	2.08225e+06	4.36067	999.598	703.32	6073.61		0	3501.63	0.607559	0	3502.94	4.95048	0	3506.85	4.95048	0	3510.4	4.95048	0	3507.25	4.95048	0	3520.79	4.95048	0	3504.98	4.95048	0	3503.6	4.95048	0	3504.14	4.95048	0	3519.92	4.95048	0	3504.61	4.95048	0	3501.71	4.95048	0	3503.71	4.95048
Yancheng	Jiangsu Dafeng Economic Development Zone	120.41	33.2064	1.26456e+06	611793	0.569041	286.996	200.36	1733.01		0	3875.55	2.747	0	3875.8	2.747	0	3876.09	2.747	0	3875.91	2.747	0	3874.76	2.747	0	3873.52	2.747	0	3874.42	2.747	0	3874.52	2.747	0	3876.05	2.747	0	3876.41	2.747	0	3876.47	2.747	0	3876.27	2.747	0	3876.49	2.747
	Jiangsu Dongtai Economic Development Zone	120.3	32.8804	4.74315e+06	2.29474e+06	2.01141	1064.02	756.5	6518.97		0	3538.31	4.854	0	3538.25	4.854	0	3538.91	4.854	0	3539.81	4.854	0	3554.34	4.854	0	3558.47	4.854	0	3569.71	4.854	0	3581.73	4.854	0	3580.29	4.854	0	3593.41	4.854	0	3783.95	4.854	0	3663.64	4.854	0	3729.49	4.854
	Jiangsu Funing Economic Development Zone	119.82	33.7719	713281	345085	0.294181	197.404	120.76	1074.87		0	3509.85	4.8681	0	3489.08	4.8681	0	3526.45	4.8681	0	3526.06	4.8681	0	3534.33	4.8681	0	3549.16	4.8681	0	3561.15	4.8681	0	3554.68	4.8681	0	3550.51	4.8681	0	3586.15	4.8681	1	3822.46	0.4838	0	3644.88	4.8681	0	3503.78	2.36307
	Jiangsu Jianhu Economic Development Zone	119.831	33.4781	6511700	5.43224e+06	5.80732	1434.98	1001.8	8665.04		0	3500.17	2.63511	0	3500.17	2.62998	0	3499.44	2.70856	0	3499.44	2.71028	0	3499.44	2.64801	0	3499.44	2.65214	0	3493.03	2.60284	0	3493.03	2.61072	0	3493.03	2.64952	0	3493.04	2.69073	0	3493.03	2.71966	0	3489.16	2.68369	0	3491	2.65154
	Jiangsu Sheyang Economic Development Zone	120.281	33.7671	2.21758e+06	1.07286e+06	1.04165	638.41	453.9	3911.38		0	3600.48	0.68231	0	3127.9	0.564231	0	3132.51	0.554957	0	3134.82	0.555043	0	3139.43	0.559386	0	3142.8	0.558117	0	3154.73	0.563837	0	3160.31	0.565286	0	3183.61	0.572343	0	3199.15	0.576451	0	3240.43	0.574916	0	3272.32	0.617764	0	3411.16	0.580902
	Jiangsu Tinghu Economic Development Zone	120.234	33.3569	356293	172375	0.155481	157.504	100.5	886.111		0	3740.67	2.68801	0	3750.17	2.66558	0	3753.03	2.67489	0	3765.05	2.67489	0	3755.64	2.67489	0	3751.49	2.67489	0	3751.28	2.67489	0	3753.97	2.67489	0	3743.15	2.67489	0	3753.2	2.67489	0	3738.62	2.67489	0	3754.71	2.67489	0	3752.13	2.67489
	Jiangsu Xiangshui Economic Development Zone	119.593	34.2113	240625	116414	0.876186	73.5078	39.33	361.528		0	3518.93	4.92897	0	3501.52	4.92897	0	3552.65	4.92897	0	3517	4.92897	0	3497.15	4.92897	0	3508.14	4.92897	0	3222.15	4.92897	0	3509.35	4.92897	0	3510.62	4.92897	0	3484.78	4.92897	0	3520.33	4.92897	0	3508.64	4.92897	1	6118.11	0.4838
	Jiangsu Yancheng Economic Development Zone	120.192	33.3537	1.27169e+06	615246	0.558355	286.996	200.36	1733.01		0	3823.64	2.94078	0	4021.05	2.94078	0	3989.62	2.94078	0	3974.31	2.94078	0	4006.46	2.94078	0	3957.73	2.94078	0	3963.64	2.94078	0	3968.45	2.94078	0	3957.02	2.94078	0	3985.26	2.94078	0	4042.58	2.94078	0	3932.12	2.94078	0	3926.73	2.94078
Yangzhou	Jiangsu Gaoyou Economic Development Zone	119.458	32.7992	582657	281890	0.246549	157.504	100.5	886.111		0	3453.56	4.92355	0	3650.09	4.92355	0	3510.47	4.92355	0	3504.16	4.92355	0	3510.86	4.92355	0	3514.19	4.92355	0	3525.53	4.92355	0	3517.21	4.92355	0	3535.14	4.92355	0	3537.1	4.92355	0	3552.24	4.92355	0	3555.27	4.92355	0	3578.59	4.92355
	Jiangsu Yangzhong Economic Development Zone	119.849	32.196	1.48201e+06	716994	0.932333	374.505	228.42	2034.53		0	3237.72	4.94363	0	3234.7	4.94363	2	6159.95	0.4838	0	3520.39	2.01679	0	3512.35	2.01679	0	3526.54	2.01679	0	3541.87	2.01679	0	3552.08	2.01679	0	3507.89	2.01679	0	3510.1	2.01679	1	6494.38	0.4838	0	3515.62	2.01679	0	3544.63	2.01679
	Jiangsu Yangzhou Hanjiang Economic Development Zone	119.403	32.4373	125836	60879.6	0.0514786	73.5078	39.33	361.528		0	3510.1	4.8194	0	3471.57	4.8194	0	3484.83	4.8194	0	3471.07	4.8194	0	3499.8	4.8194	0	3487.75	4.8194	0	3528.05	4.8194	0	3485.42	4.8194	0	3472.05	4.8194	0	3471.43	4.8194	0	3489.37	4.8194	0	3517.47	4.8194	1	3199.5	0.4838
	Jiangsu Yangzhou Chemical Industrial Park	119.49	32.3578	6511700	3.42871e+06	2.7118	1434.98	1001.8	8665.04		0	3488.26	2.65502	0	3488.6	2.66331	0	3540.78	2.68364	0	3541.06	2.68564	0	3541.64	2.68706	0	3541.93	2.6874	0	3510.25	2.68461	0	3510.73	2.68236	0	3511.88	2.67576	0	3479.89	2.67067	0	3514.95	2.65647	0	3826.13	2.64408	0	3819.8	2.62331
	Jiangsu Yangzhou Weiyang Economic Development Zone	119.408	32.4416	141372	68395.8	0.0686916	73.5078	39.33	361.528		0	3862.15	2.683	0	3874.18	2.683	0	3865.52	2.683	0	3873.77	2.683	0	3879.32	2.683	0	3851.84	2.683	0	3862.78	2.683	0	3852.28	2.683	0	3873.46	2.683	0	3873.82	2.683	0	3852.92	2.683	0	3864.15	2.683	1	3594.51	0.4838
Zhenjiang	Jiang Sultanyang Economic Development Zone	119.63	31.9812	4.27588e+06	2.06867e+06	2.71522	999.598	703.32	6073.61		0	3500.57	3.19055	0	3500.86	4.95051	0	3503.39	4.95051	0	3504.36	4.95051	0	3504.38	4.95051	0	3503.47	4.95051	0	3503.71	4.95051	0	3502.46	4.95051	0	3502.26	4.95051	0	3501.9	4.95051	0	3507.82	4.95051	0	3512.68	4.95051	0	3529.51	4.95051
	Jiangsu Jurong Economic Development Zone	119.153	31.9495	999041	483336	0.452292	224.703	155.13	1344.89		0	3683.03	4.90758	0	3778.17	4.90758	1	4090.88	0.4838	0	3497.05	2.98246	0	4683.34	4.90758	0	5054.4	4.90758	0	5635.19	4.90758	0	6455	4.90758	0	3502.47	2.98246	0	3500.45	2.98246	0	3501.87	2.98246	0	3502.37	2.98246	0	3503.7	2.98246
	Jiangsu Zhenjiang Jingkou Industrial Park	119.563	32.1445	6511700	3.19335e+06	3.11607	1434.98	1001.8	8665.04		0	3512.16	2.64987	0	3512.23	2.66173	0	3503.66	2.69395	0	3500.3	2.69748	0	3500.37	2.70508	0	3493.83	2.70707	0	3491.56	2.71623	0	3491.57	2.71929	0	3491.6	2.72493	0	3504.75	2.73127	0	3502.47	2.74469	0	3502.36	2.7575	0	3499.21	2.81949
	Jiangsu Zhenjiang Economic Development Zone	119.846	32.1845	1.54145e+06	745754	1.63232	425.607	302.6	2607.59		0	3635.71	2.83024	0	3722.86	2.63766	0	3680.97	2.63766	0	3725.55	2.63766	0	3680.72	2.63766	0	3680.76	2.63766	0	3725.13	2.63766	0	3725.07	2.63766	0	3635.61	2.63766	0	3636.08	2.63766	0	3681.08	2.63766	0	3681.63	2.63766	0	3594.89	2.63766
	Jiangsu Zhenjiang Runzhou Industrial Park	119.393	32.2097	2.42731e+06	1.17433e+06	1.18271	573.311	373.64	3279.16		1	5256.04	0.4838	0	3573.56	4.01358	0	3610.49	4.01358	0	3610.03	4.01358	0	3622.63	4.01358	0	3642.11	4.01358	0	3674.62	4.01358	0	3688.41	4.01358	0	3731.07	4.01358	0	3751.05	4.01358	1	6499.91	0.4838	0	4153.24	4.01358	0	3835.62	4.01358
Hangzhou	Hangzhou Jiangdong Industrial Park	120.483	30.3459	1.6577e+06	801995	0.661008	425.607	302.6	2607.59		0	3693.68	3.94951	0	3515.97	1.34365	0	3484.31	1.20299	0	3549.9	2.26773	0	3338.48	2.54081	0	3550.01	4.92007	0	3481.5	4.92007	0	3498.7	4.92007	0	3535.61	4.92007	0	3457.05	4.92007	0	3466.81	4.92007	0	3481.93	4.92007	0	3517.32	4.92007
	Hangzhou Xiaoshan Linjiang Industrial Park	120.263	29.9989	2.86463e+06	1.38591e+06	1.2264	638.41	453.9	3911.38		0	4971.77	2.74271	0	4797.11	2.74271	0	4305.07	2.74271	0	4352.36	2.74271	0	4277.36	2.74271	0	4257.37	2.74271	0	4182.47	2.74271	0	4215.25	2.74271	0	4211.68	2.74271	0	4220.49	2.74271	0	4320.58	2.74271	0	4381.48	2.74271	0	4683.71	2.74271
	Hangzhou Shangyu Industrial Park	120.853	30.1427	5236140	2.53649e+06	2.25925	1138.21	805.56	6948.19		0	3529.74	4.11082	0	3490.45	4.07824	0	3545.11	3.9253	0	3564.13	3.89482	0	3574.19	3.85264	0	3579.99	3.81019	0	3610.31	3.6846	0	3645.43	3.6014	0	3690.23	3.48664	0	3694.42	3.3941	0	3774.5	2.92455	0	3927.67	3.52764	0	4123.91	3.08356
Huzhou	Zhejiang Deqing Industrial Park	120.285	30.6236	4.70662e+06	2.27706e+06	2.91983	1064.02	756.5	6518.97		0	3500.43	2.81242	0	3495.18	3.14351	0	3497.71	4.89984	0	3500.38	4.89984	0	3497.95	4.89984	0	3498.24	4.89984	0	3499.48	4.89984	0	3497.32	4.89984	0	3498.1	4.89984	0	3497.01	4.89984	0	3495.81	4.89984	0	3494.76	4.89984	0	3491.39	4.89984
	Zhejiang Wuxing Industrial Park	120.066	30.7028	6511700	5.7009e+06	3.9396	1434.98	1001.8	8665.04		0	3500.3	2.58728	0	3500.35	2.57218	0	3421.43	2.51205	0	3421.54	2.49727	0	3421.8	2.46169	0	3421.94	2.44398	0	3422.54	2.36523	0	3422.8	2.32997	0	3423.48	2.23951	0	3423.94	2.17432	0	3504.4	1.99976	0	3663.98	1.8226	0	3509.25	1.41623
Jiaxing	Zhejiang Haining Economic and Weaving Industrial Park	120.673	30.4827	5.42236e+06	2.62334e+06	2.38641	1212.4	854.62	7377.4		0	3526.64	2.75228	0	3527.34	2.7423	0	3516.59	2.75228	0	3521.42	2.75228	0	3528.88	2.75228	0	3522.41	2.75228	0	3523.62	2.75228	0	3529.15	2.75228	0	3524.49	2.75228	0	3524.13	2.75228	0	3526.47	2.75228	0	3540.14	2.75228	0	3519.6	2.75228
	Zhejiang Jiaxing Industrial Park	120.842	30.7324	359746	174045	0.147945	119.7	60.78	566.285		0	3460.77	4.92416	0	3478.93	4.92416	0	3475.44	4.92416	0	3532.17	4.92416	0	3580.49	4.92416	0	3549.25	4.92416	0	3498.03	4.92416	0	3571.41	4.92416	0	3489.96	4.92416	0	3491.85	4.92416	3	5918.82	0.4838	0	3643.11	4.92416	0	3736.12	4.92416
	Zhejiang Jiaxing Xiuzhou Industrial Park	120.668	30.7434	3.68693e+06	1.78374e+06	1.53163	851.214	605.2	5215.18		0	3501.72	3.79004	0	3505.21	2.84152	0	3511.97	4.92231	0	3513.23	4.92231	0	3515.51	4.92231	0	3518.85	4.92231	0	3536.88	4.92231	0	3539.41	4.92231	0	3545.17	4.92231	0	3532.61	4.92231	0	3544.79	4.92231	0	3559.52	4.92231	0	3593.27	4.92231
	Zhejiang Tongxiang Puyuan Knitting Industrial Park	120.628	30.6679	629801	304698	0.266943	157.504	100.5	886.111		0	3555.42	4.85876	0	3544.09	4.85876	0	3574.98	4.85876	0	3593.24	4.85876	0	3593.51	4.85876	0	3597.68	4.85876	0	3787.56	4.85876	0	3650.9	4.85876	0	3696.75	4.85876	0	3570.53	4.85876	0	3787.31	4.85876	0	3855.6	4.85876	0	4078.72	4.85876
Jinhua	Zhejiang Dongyang Hengdian Electronic Industrial Park	120.273	29.1674	6511700	8.2317e+06	8.76432	1434.98	1001.8	8665.04		0	3500.14	2.74867	0	3500.14	2.74891	0	3500.14	2.7487	0	3500.14	2.74842	0	3500.14	2.74758	0	3500.14	2.74707	0	3500.14	2.74467	0	3500.14	2.74358	0	3500.14	2.74102	0	3500.14	2.7394	0	3500.14	2.73595	0	3500.14	2.73398	0	3500.14	2.73282
	Zhejiang Pan'an Industrial Park	120.717	29.2299	1.2584e+06	608812	0.539974	286.996	200.36	1733.01		0	3847.85	2.82841	0	3847.92	2.82841	0	3845.88	2.82841	0	3846.9	2.82841	0	3847.69	2.82841	0	3846.67	2.82841	0	3857.68	2.82841	0	3857.11	2.82841	0	3862.44	2.82841	0	3860.42	2.82841	0	3871.56	2.82841	0	3867.79	2.82841	0	3876.44	2.82841
	Zhejiang Yiwu Industrial Park	120.147	29.392	236956	114639	0.0977621	73.5078	39.33	361.528		0	3711.44	2.7421	0	3715.68	2.70087	0	3715.67	2.70087	0	3715.96	2.70087	0	3719.33	2.70087	0	3715.78	2.70087	0	3715.88	2.70087	0	3715.81	2.70087	0	3715.86	2.70087	0	3715.88	2.70087	0	3714.92	2.70087	0	3716.01	2.70087	1	6024.82	0.4838
Lishui	Zhejiang Jinyun Industrial Park	120.094	28.7672	3.69526e+06	1.78777e+06	1.54377	851.214	605.2	5215.18		0	3502.17	2.09636	0	3502.03	4.92117	0	3479.1	4.92117	0	3479.17	4.92117	0	3479.52	4.92117	0	3479.55	4.92117	0	3503.34	4.92117	0	3502.52	4.92117	0	3503.58	4.92117	0	3531.13	4.92117	0	3504.59	4.92117	0	3504.82	4.92117	0	3553.97	4.92117
	Zhejiang Lishui Industrial Park	119.91	28.4535	102013	49353.9	0.0428825	39.9	20.26	188.762		0	4100.38	2.50082	0	4098.28	2.50082	0	4099.64	2.50082	0	4100.37	2.50082	0	4099.5	2.50082	0	4187.93	2.50082	0	4098.92	2.50082	0	4097.99	2.50082	0	4099.53	2.50082	0	4098.05	2.50082	1	5035.2	0.4838	0	4099.79	2.50082	0	4122.15	2.50082
	Zhejiang Longquan Industrial Park	119.154	28.0504	1.99691e+06	966105	0.856321	443.107	307.51	2663.07		1	4825.55	0.4838	0	3502.64	4.3322	1	6474.74	0.4838	0	3504.19	4.3322	0	3503.47	4.3322	0	3505.51	4.3322	0	3507.86	4.3322	0	3507.42	4.3322	0	3504.63	4.3322	0	3509.63	4.3322	0	3513.05	4.3322	0	3512.59	4.3322	0	3521.57	4.3322
	Zhejiang Qingyuan Industrial Park	118.943	27.7785	668451	323396	0.291461	170.804	104.87	932.661		0	3501.58	4.9493	0	3505.94	4.9493	0	3495.11	4.9493	1	3478.4	0.4838	0	3502.87	4.9493	0	3501.18	4.9493	0	3502.91	4.9493	0	3501.78	4.9493	0	3503.96	4.9493	0	3497.11	4.9493	0	3499.74	2.19671	0	3706.6	4.9493	0	3501.23	2.19671
	Zhejiang Songyang Industrial Park	119.47	28.4682	2.45074e+06	1.18567e+06	1.10662	558.599	377.37	3286.49		1	4546.73	0.4838	0	2748.75	2.94467	0	2714.85	2.62669	1	6499.98	0.4838	0	3577.61	2.62669	0	3576.74	2.62669	0	3578.93	2.62669	0	3531.39	2.62669	0	2728.96	2.62669	0	2665.64	2.62669	1	6497.37	0.4838	0	2669.17	2.62669	0	3541.57	2.62669
	Zhejiang Suichang Industrial Park	119.364	28.6191	1.33743e+06	647049	0.583119	319.196	210.36	1841.72		0	3409.4	4.95062	0	3410.21	4.95062	0	3494.63	4.95062	0	3496.56	4.95062	0	3421.67	4.95062	0	3421.19	4.95062	0	3587.08	4.95062	1	3590.5	0.4838	0	3420.74	4.95062	0	3590.32	4.95062	0	3589.1	4.95062	0	3508.49	4.95062	0	3511.61	4.95062
	Zhejiang Yunhe Industrial Park	119.558	28.0989	1.50863e+06	729874	0.659388	356.305	232.9	2042.68		0	3950.78	4.85738	0	3949.44	4.85738	0	3962.23	4.85738	0	3963.54	4.85738	0	3967.96	4.85738	0	3971.95	4.85738	0	3994.72	4.85738	0	3995.64	4.85738	0	4002.99	4.85738	0	4026.8	4.85738	0	4039.63	4.85738	0	4058.82	4.85738	0	4105.44	4.85738
Ningbo	Zhejiang Yuyao Industrial Park	121.145	30.0925	184403	89214.2	0.0809755	73.5078	39.33	361.528		0	3796.11	2.73606	0	3794.17	2.60317	0	3794.5	2.60317	0	3794.5	2.60317	0	3790.78	2.60317	0	3798.05	2.60317	0	3797.77	2.60317	0	3794.16	2.60317	0	3800.6	2.60317	0	3796.4	2.60317	0	3796.51	2.60317	0	3790.27	2.60317	1	4688.61	0.4838
Quzhou	Zhejiang Changshan Industrial Park	118.476	28.8792	2.01666e+06	975661	0.837634	573.991	400.72	3466.02		0	3957.69	4.75998	0	3962.59	4.75998	0	3957.27	4.75998	0	3958.42	4.75998	0	3957.62	4.75998	0	3958.4	4.75998	0	3957.84	4.75998	0	3958.37	4.75998	0	3958.95	4.75998	0	3958.42	4.75998	0	3959.72	4.75998	0	3960.44	4.75998	0	3999.75	4.75998
	Zhejiang Kaihua Industrial Park	118.38	29.0733	409560	198145	0.174488	143.502	81.6	738.883		0	2810.99	4.91238	0	3510.14	4.91238	0	3525.44	4.91238	0	3517.28	4.91238	0	3505.23	4.91238	0	3517.29	4.91238	0	3509.41	4.91238	0	3529.77	4.91238	0	3539.62	4.91238	0	3528.17	4.91238	0	3575.03	4.91238	0	3568.95	4.91238	0	3619.78	4.91238
	Zhejiang Longyou Industrial Park	119.188	29.0843	466462	225674	0.188608	143.502	81.6	738.883		0	3793.8	4.92281	0	3500.65	4.92281	0	3502.76	4.92281	0	3503.23	4.92281	0	3504.34	4.92281	0	3504.28	4.92281	0	4254.74	4.92281	0	3506.64	4.92281	0	3508.29	4.92281	0	3510.37	4.92281	0	3513.52	4.92281	0	3518.78	4.92281	0	3533.79	4.92281
	Zhejiang Quzhou High-tech Industrial Park	118.858	28.8986	6511700	4.43411e+06	2.9734	1434.98	1001.8	8665.04		0	3333.82	2.67616	0	3334.25	2.67109	0	3500.68	2.61936	0	3500.69	2.62138	0	3500.7	2.62816	0	3500.7	2.63242	0	3500.72	2.60485	0	3500.44	2.66	0	3500.49	2.72449	0	3500.21	2.68881	0	3583.29	2.71021	0	3500.5	2.72332	0	3499.98	2.74091
[truncated: 42 more rows]
[truncated: 18 more columns]

## Sheet: BuildingSector_CommercialCircle
City_Name	Business Circle_Name	Longitude	Latitude	Commercial area (km²)	Annual power generation (MWh)	Annual heat generation (MWh)	Annual cooling generation (MWh)	Annual natural gas consumption (Billion m3)	CO2 emission reductions (Mt)	Unit price (Million CNY)	Installed capacity (MW)	Static investment (Million CNY)		Number_unit 1	Annual working hours_unit 1	Thermal power ratio_unit 1	Number_unit 2	Annual working hours_unit 2	Thermal power ratio_unit 2	Number_unit 3	Annual working hours_unit 3	Thermal power ratio_unit 3	Number_unit 4	Annual working hours_unit 4	Thermal power ratio_unit 4	Number_unit 5	Annual working hours_unit 5	Thermal power ratio_unit 5	Number_unit 6	Annual working hours_unit 6	Thermal power ratio_unit 6	Number_unit 7	Annual working hours_unit 7	Thermal power ratio_unit 7	Number_unit 8	Annual working hours_unit 8	Thermal power ratio_unit 8	Number_unit 9	Annual working hours_unit 9	Thermal power ratio_unit 9	Number_unit 10	Annual working hours_unit 10	Thermal power ratio_unit 10	Number_unit 11	Annual working hours_unit 11	Thermal power ratio_unit 11	Number_unit 12	Annual working hours_unit 12	Thermal power ratio_unit 12
[truncated: 148 more rows]
[truncated: 9 more columns]

[truncated: 3 more sheets: Business Circle List, BS_HigherEducationZone, Total]
